# Supplementary material for: Biology exams rarely use visual models to engage higher-order cognitive skills
Source: PLoS One. 2025 Jul 2;20(7):e0317077. doi: 10.1371/journal.pone.0317077 (PMC12221023; doi:10.1371/journal.pone.0317077)
Supplement: S1 Data — (CSV) [file pone.0317077.s001.csv]

instructor	itemID	item_response	sp_models	blooms	nucleotide_sequence	nucleotide_ladder	nucleotide_spacefilling	gene_name	gene_box	gene_helix	chromosome_x	chromosome_map	chromosome_string	MIST_data_model
Instructor01	exam01_1	SR	No alignment	2	0	0	0	0	0	0	0	0	0	low
Instructor01	exam01_2	SR	No alignment	1	0	0	0	0	0	0	0	0	0	low
Instructor01	exam01_3	SR	No alignment	1	0	0	0	0	0	0	0	0	0	low
Instructor01	exam01_4	SR	No alignment	1	0	0	0	0	0	0	0	0	0	low
Instructor01	exam01_5	SR	No alignment	1	0	0	0	0	0	0	0	0	0	low
Instructor01	exam01_6	SR	Partially aligned	1	0	0	0	0	0	0	0	0	0	low
Instructor01	exam01_7	SR	No alignment	2	0	0	0	0	0	0	0	0	0	low
Instructor01	exam01_8	SR	No alignment	1	0	0	0	0	0	0	0	0	0	low
Instructor01	exam01_9	SR	No alignment	1	0	0	0	0	0	0	0	0	0	low
Instructor01	exam01_10	SR	No alignment	1	0	0	0	0	0	0	0	0	0	low
Instructor01	exam01_11	SR	No alignment	2	0	0	0	0	0	0	0	0	0	low
Instructor01	exam01_12	SR	No alignment	2	0	0	0	0	0	0	0	0	0	low
Instructor01	exam01_13	SR	No alignment	1	0	0	0	0	0	0	0	0	0	low
Instructor01	exam01_14	SR	Partially aligned	2	0	0	0	0	0	0	0	0	0	low
Instructor01	exam01_15	SR	No alignment	2	0	0	0	0	0	0	0	0	0	low
Instructor01	exam01_16	SR	No alignment	2	0	0	0	0	0	0	0	0	0	low
Instructor01	exam01_17	SR	No alignment	2	0	0	0	0	0	0	0	0	0	low
Instructor01	exam01_18	SR	No alignment	2	0	0	0	0	0	0	0	0	0	low
Instructor01	exam01_19	SR	No alignment	1	0	0	0	0	0	0	0	0	0	low
Instructor01	exam01_20	SR	No alignment	2	0	0	0	0	0	0	0	0	0	low
Instructor01	exam01_21	SR	No alignment	1	0	0	0	0	0	0	0	0	0	low
Instructor01	exam01_22	SR	No alignment	1	0	0	0	0	0	0	0	0	0	low
Instructor01	exam01_23	CR	Fully aligned	2	0	0	0	0	0	0	0	0	0	low
Instructor01	exam01_24	CR	No alignment	3	0	0	0	0	0	0	0	0	0	low
Instructor02	exam02_1	SR	No alignment	1	0	0	0	0	0	0	0	0	0	low
Instructor02	exam02_2	SR	No alignment	1	0	0	0	0	0	0	0	0	0	low
Instructor02	exam02_3	SR	No alignment	1	0	0	0	0	0	0	0	0	0	low
Instructor02	exam02_4	SR	No alignment	1	0	0	0	0	0	0	0	0	0	low
Instructor02	exam02_5	SR	No alignment	1	0	0	0	0	0	0	0	0	0	low
Instructor02	exam02_6	SR	No alignment	1	0	0	0	0	0	0	0	0	0	low
Instructor02	exam02_7	CR	No alignment	1	0	0	0	0	0	0	0	0	0	low
Instructor02	exam02_8	SR	No alignment	2	0	0	0	0	0	0	0	0	0	low
Instructor02	exam02_9	SR	No alignment	1	0	0	0	0	0	0	0	0	0	low
Instructor02	exam02_10	SR	No alignment	1	0	0	0	0	0	0	0	0	0	low
Instructor02	exam02_11	SR	No alignment	2	0	0	0	0	0	0	0	0	0	low
Instructor02	exam02_12	SR	No alignment	2	0	0	0	0	0	0	0	0	0	low
Instructor02	exam02_13	CR	No alignment	3	0	0	0	0	0	0	0	0	0	low
Instructor02	exam02_14	CR	Fully aligned	2	1	0	0	0	0	0	0	0	0	low
Instructor02	exam02_15	CR	Partially aligned	2	0	0	0	0	1	0	0	0	0	low
Instructor02	exam02_16	CR	No alignment	3	0	0	0	0	0	0	0	0	0	low
Instructor02	exam02_17	CR	No alignment	3	0	0	0	0	0	0	0	0	0	low
Instructor02	exam02_18	CR	No alignment	3	0	0	0	0	0	0	0	0	0	low
Instructor02	exam02_19	CR	No alignment	2	0	0	0	0	0	0	0	0	0	low
Instructor02	exam02_20	CR	Mostly aligned	2	0	0	0	0	1	0	0	0	0	low
Instructor02	exam02_21	CR	No alignment	1	0	0	0	0	0	0	0	0	0	low
Instructor02	exam02_22	CR	No alignment	4	0	0	0	0	0	0	0	0	0	low
Instructor02	exam02_23	CR	No alignment	2	0	0	0	0	0	0	0	0	0	low
Instructor03	exam03_1	CR	No alignment	1	0	0	0	0	0	0	0	0	0	high
Instructor03	exam03_2	CR	No alignment	2	0	0	0	0	0	0	0	0	0	high
Instructor03	exam03_3	CR	Mostly aligned	4	0	0	0	0	0	0	0	0	0	high
Instructor03	exam03_4	CR	Fully aligned	6	0	0	0	0	0	0	0	0	0	high
Instructor05	exam05_1	SR	No alignment	1	0	0	0	0	0	0	0	0	0	low
Instructor05	exam05_2	SR	No alignment	1	0	0	0	0	0	0	0	0	0	low
Instructor05	exam05_3	SR	No alignment	2	0	0	0	0	0	0	0	0	0	low
Instructor05	exam05_4	SR	No alignment	1	0	0	0	0	0	0	0	0	0	low
Instructor05	exam05_5	SR	No alignment	1	0	0	0	0	0	0	0	0	0	low
Instructor05	exam05_6	SR	No alignment	1	0	0	0	0	0	0	0	0	0	low
Instructor05	exam05_7	SR	No alignment	1	0	0	0	0	0	0	0	0	0	low
Instructor05	exam05_8	SR	No alignment	2	0	0	0	0	0	0	0	0	0	low
Instructor05	exam05_9	SR	No alignment	1	0	0	0	0	0	0	0	0	0	low
Instructor05	exam05_10	SR	No alignment	1	0	0	0	0	0	0	0	0	0	low
Instructor05	exam05_11	SR	No alignment	1	0	0	0	0	0	0	0	0	0	low
Instructor05	exam05_12	SR	No alignment	1	0	0	0	0	0	0	0	0	0	low
Instructor05	exam05_13	SR	Mostly aligned	2	0	0	0	0	0	1	1	0	0	low
Instructor05	exam05_14	SR	Mostly aligned	2	0	0	0	0	0	1	1	0	0	low
Instructor05	exam05_15	SR	No alignment	1	0	0	0	0	0	0	0	0	0	low
Instructor05	exam05_16	SR	No alignment	1	0	0	0	0	0	0	0	0	0	low
Instructor05	exam05_17	SR	No alignment	1	0	0	0	0	0	0	0	0	0	low
Instructor05	exam05_18	SR	No alignment	2	0	0	0	0	0	0	0	0	0	low
Instructor05	exam05_19	SR	No alignment	1	0	0	0	0	0	0	0	0	0	low
Instructor05	exam05_20	SR	No alignment	1	0	0	0	0	0	0	0	0	0	low
Instructor05	exam05_21	SR	No alignment	2	0	0	0	0	0	0	0	0	0	low
Instructor05	exam05_22	SR	No alignment	2	0	0	0	0	0	0	0	0	0	low
Instructor05	exam05_23	SR	No alignment	1	0	0	0	0	0	0	0	0	0	low
Instructor05	exam05_24	SR	Mostly aligned	2	0	0	0	0	0	0	0	0	0	low
Instructor05	exam05_25	SR	No alignment	1	0	0	0	0	0	0	0	0	0	low
Instructor05	exam05_26	SR	No alignment	1	0	0	0	0	0	0	0	0	0	low
Instructor05	exam05_27	SR	No alignment	2	0	0	0	0	0	0	0	0	0	low
Instructor05	exam05_28	SR	No alignment	1	0	0	0	0	0	0	0	0	0	low
Instructor05	exam05_29	SR	No alignment	2	0	0	0	0	0	0	0	0	0	low
Instructor05	exam05_30	SR	No alignment	1	0	0	0	0	0	0	0	0	0	low
Instructor05	exam05_31	SR	No alignment	1	0	0	0	0	0	0	0	0	0	low
Instructor05	exam05_32	SR	No alignment	1	0	0	0	0	0	0	0	0	0	low
Instructor05	exam05_33	SR	No alignment	1	0	0	0	0	0	0	0	0	0	low
Instructor05	exam05_34	SR	Mostly aligned	2	0	0	0	0	0	0	0	0	0	low
Instructor05	exam05_35	SR	Mostly aligned	2	0	0	0	0	0	0	0	0	0	low
Instructor05	exam05_36	SR	No alignment	1	0	0	0	0	0	0	0	0	0	low
Instructor05	exam05_37	SR	No alignment	1	0	0	0	0	0	0	0	0	0	low
Instructor05	exam05_38	SR	Partially aligned	2	1	0	0	0	0	0	0	0	0	low
Instructor05	exam05_39	SR	No alignment	1	0	0	0	0	0	0	0	0	0	low
Instructor05	exam05_40	SR	No alignment	1	0	0	0	0	0	0	0	0	0	low
Instructor05	exam05_41	SR	No alignment	1	0	0	0	0	0	0	0	0	0	low
Instructor05	exam05_42	SR	No alignment	2	0	0	0	0	0	0	0	0	0	low
Instructor05	exam05_43	SR	No alignment	1	0	0	0	0	0	0	0	0	0	low
Instructor05	exam05_44	SR	No alignment	1	0	0	0	0	0	0	0	0	0	low
Instructor05	exam05_45	SR	No alignment	1	0	0	0	0	0	0	0	0	0	low
Instructor05	exam05_46	SR	No alignment	1	0	0	0	0	0	0	0	0	0	low
Instructor05	exam05_47	SR	No alignment	1	0	0	0	0	0	0	0	0	0	low
Instructor05	exam05_48	SR	No alignment	1	0	0	0	0	0	0	0	0	0	low
Instructor05	exam05_49	SR	No alignment	2	0	0	0	0	0	0	0	0	0	low
Instructor05	exam05_50	SR	No alignment	2	0	0	0	0	0	0	0	0	0	low
Instructor05	exam05_51	CR	No alignment	2	0	0	0	0	0	0	0	0	0	low
Instructor05	exam05_52	CR	No alignment	4	0	0	0	0	0	0	0	0	0	low
Instructor05	exam05_53	CR	No alignment	2	0	0	0	0	0	0	0	0	0	low
Instructor07	exam07_1	SR	No alignment	1	0	0	0	0	0	0	0	0	0	low
Instructor07	exam07_2	SR	No alignment	1	0	0	0	0	0	0	0	0	0	low
Instructor07	exam07_3	SR	Partially aligned	1	0	0	0	0	0	0	0	0	0	low
Instructor07	exam07_4	SR	No alignment	1	0	0	0	0	0	0	0	0	0	low
Instructor07	exam07_5	SR	No alignment	1	0	0	0	0	0	0	0	0	0	low
Instructor07	exam07_6	SR	No alignment	1	0	0	0	0	0	0	0	0	0	low
Instructor07	exam07_7	SR	No alignment	1	0	0	0	0	0	0	0	0	0	low
Instructor07	exam07_8	SR	No alignment	1	0	0	0	0	0	0	0	0	0	low
Instructor07	exam07_9	SR	No alignment	1	0	0	0	0	0	0	0	0	0	low
Instructor07	exam07_10	SR	No alignment	2	0	0	0	0	0	0	0	0	0	low
Instructor07	exam07_11	SR	No alignment	4	0	0	0	0	0	0	0	0	0	low
Instructor07	exam07_12	SR	No alignment	1	0	0	0	0	0	0	0	0	0	low
Instructor07	exam07_13	SR	No alignment	1	0	0	0	0	0	0	0	0	0	low
Instructor07	exam07_14	SR	No alignment	2	0	0	0	0	0	0	0	0	0	low
Instructor07	exam07_15	SR	No alignment	2	0	0	0	0	0	0	0	0	0	low
Instructor07	exam07_16	SR	No alignment	2	0	0	0	0	0	0	0	0	0	low
Instructor07	exam07_17	SR	No alignment	3	0	0	0	0	0	0	0	0	0	low
Instructor07	exam07_18	SR	No alignment	2	0	0	0	0	0	0	0	0	0	low
Instructor07	exam07_19	SR	No alignment	2	0	0	0	0	0	0	0	0	0	low
Instructor07	exam07_20	SR	No alignment	3	0	0	0	0	0	0	0	0	0	low
Instructor07	exam07_21	SR	No alignment	2	0	0	0	0	0	0	0	0	0	low
Instructor07	exam07_22	SR	No alignment	1	0	0	0	0	0	0	0	0	0	low
Instructor07	exam07_23	SR	No alignment	1	0	0	0	0	0	0	0	0	0	low
Instructor07	exam07_24	SR	No alignment	1	0	0	0	0	0	0	0	0	0	low
Instructor07	exam07_25	SR	No alignment	2	0	0	0	0	0	0	0	0	0	low
Instructor07	exam07_26	SR	No alignment	1	0	0	0	0	0	0	0	0	0	low
Instructor07	exam07_27	SR	No alignment	2	0	0	0	0	0	0	0	0	0	low
Instructor07	exam07_28	SR	No alignment	1	0	0	0	0	0	0	0	0	0	low
Instructor07	exam07_29	SR	No alignment	1	0	0	0	0	0	0	0	0	0	low
Instructor07	exam07_30	SR	No alignment	2	0	0	0	0	0	0	0	0	0	low
Instructor07	exam07_31	SR	Partially aligned	2	0	0	0	0	0	0	0	0	0	low
Instructor07	exam07_32	SR	Partially aligned	2	0	0	0	0	0	0	0	0	0	low
Instructor07	exam07_33	SR	Partially aligned	2	0	0	0	0	0	0	0	0	0	low
Instructor07	exam07_34	SR	Partially aligned	2	0	0	0	0	0	0	0	0	0	low
Instructor07	exam07_35	CR	No alignment	3	0	0	0	0	0	0	0	0	0	low
Instructor07	exam07_36	CR	No alignment	3	0	0	0	0	0	0	0	0	0	low
Instructor07	exam07_37	SR	Partially aligned	2	0	0	0	0	0	0	0	0	0	low
Instructor07	exam07_38	SR	Partially aligned	2	0	0	0	0	0	0	0	0	0	low
Instructor07	exam07_39	CR	Fully aligned	4	0	0	0	0	0	0	0	0	0	low
Instructor07	exam07_40	CR	No alignment	6	0	0	0	0	0	0	0	0	0	low
Instructor08	exam08_1	SR	No alignment	4	0	0	0	0	0	0	0	0	0	low
Instructor08	exam08_2	SR	No alignment	4	0	0	0	0	0	0	0	0	0	low
Instructor08	exam08_3	SR	No alignment	1	0	0	0	0	0	0	0	0	0	low
Instructor08	exam08_4	SR	No alignment	1	0	0	0	0	0	0	0	0	0	low
Instructor08	exam08_5	SR	No alignment	1	0	0	0	0	0	0	0	0	0	low
Instructor08	exam08_6	SR	Partially aligned	2	0	0	0	0	0	0	0	0	0	low
Instructor08	exam08_7	SR	Partially aligned	2	0	0	0	0	0	0	0	0	0	low
Instructor08	exam08_8	SR	Partially aligned	2	0	0	0	0	0	0	0	0	0	low
Instructor08	exam08_9	SR	Partially aligned	2	0	0	0	0	0	0	0	0	0	low
Instructor08	exam08_10	SR	Mostly aligned	3	0	0	0	0	0	0	0	0	0	low
Instructor08	exam08_11	SR	No alignment	2	0	0	0	0	0	0	0	0	0	low
Instructor08	exam08_12	SR	Partially aligned	4	0	0	0	0	0	0	0	0	0	low
Instructor08	exam08_13	SR	No alignment	5	0	0	0	0	0	0	0	0	0	low
Instructor08	exam08_14	SR	No alignment	2	0	0	0	0	0	0	0	0	0	low
Instructor08	exam08_15	SR	Mostly aligned	2	0	0	0	0	0	0	0	0	0	low
Instructor08	exam08_16	SR	No alignment	1	0	0	0	0	0	0	0	0	0	low
Instructor08	exam08_17	SR	No alignment	2	0	0	0	0	0	0	0	0	0	low
Instructor08	exam08_18	SR	No alignment	1	0	0	0	0	0	0	0	0	0	low
Instructor08	exam08_19	SR	No alignment	4	0	0	0	0	0	0	0	0	0	low
Instructor08	exam08_20	SR	No alignment	1	0	0	0	0	0	0	0	0	0	low
Instructor08	exam08_21	SR	No alignment	1	0	0	0	0	0	0	0	0	0	low
Instructor08	exam08_22	SR	No alignment	1	0	0	0	0	0	0	0	0	0	low
Instructor08	exam08_23	SR	No alignment	1	0	0	0	0	0	0	0	0	0	low
Instructor08	exam08_24	SR	No alignment	3	0	0	0	0	0	0	0	0	0	low
Instructor08	exam08_25	SR	Mostly aligned	3	0	0	0	0	0	0	0	0	0	low
Instructor08	exam08_26	SR	No alignment	4	0	0	0	0	0	0	0	0	0	low
Instructor08	exam08_27	SR	No alignment	5	0	0	0	0	0	0	0	0	0	low
Instructor08	exam08_28	SR	No alignment	2	0	0	0	0	0	0	0	0	0	low
Instructor08	exam08_29	SR	No alignment	2	0	0	0	0	0	0	0	0	0	low
Instructor08	exam08_30	SR	No alignment	1	0	0	0	0	0	0	0	0	0	low
Instructor10	exam10_1	CR	Fully aligned	5	1	0	0	0	0	0	0	0	0	low
Instructor10	exam10_2	CR	No alignment	4	0	0	0	0	0	0	0	0	0	low
Instructor10	exam10_3	CR	Fully aligned	6	0	0	0	0	1	0	0	0	0	low
Instructor10	exam10_4	CR	Fully aligned	6	1	0	0	0	0	0	0	0	0	low
Instructor15	exam15_1	SR	No alignment	1	0	0	0	0	0	0	0	0	0	low
Instructor15	exam15_2	SR	No alignment	3	0	0	0	0	0	0	0	0	0	low
Instructor15	exam15_3	SR	No alignment	1	0	0	0	0	0	0	0	0	0	low
Instructor15	exam15_4	SR	No alignment	1	0	0	0	0	0	0	0	0	0	low
Instructor15	exam15_5	SR	No alignment	3	0	0	0	0	0	0	0	0	0	low
Instructor15	exam15_6	SR	No alignment	1	0	0	0	0	0	0	0	0	0	low
Instructor15	exam15_7	SR	No alignment	2	0	0	0	0	0	0	0	0	0	low
Instructor15	exam15_8	SR	Partially aligned	2	0	0	0	1	0	0	0	0	0	low
Instructor15	exam15_9	SR	No alignment	1	0	0	0	0	0	0	0	0	0	low
Instructor15	exam15_10	SR	No alignment	3	0	0	0	0	0	0	0	0	0	low
Instructor15	exam15_11	SR	No alignment	1	0	0	0	0	0	0	0	0	0	low
Instructor15	exam15_12	SR	No alignment	1	0	0	0	0	0	0	0	0	0	low
Instructor15	exam15_13	SR	Mostly aligned	2	0	0	0	0	0	0	0	0	0	low
Instructor15	exam15_14	SR	No alignment	2	0	0	0	0	0	0	0	0	0	low
Instructor15	exam15_15	SR	No alignment	2	0	0	0	0	0	0	0	0	0	low
Instructor15	exam15_16	SR	No alignment	1	0	0	0	0	0	0	0	0	0	low
Instructor15	exam15_17	SR	No alignment	2	0	0	0	0	0	0	0	0	0	low
Instructor15	exam15_18	SR	No alignment	3	0	0	0	0	0	0	0	0	0	low
Instructor15	exam15_19	SR	No alignment	3	0	0	0	0	0	0	0	0	0	low
Instructor15	exam15_20	SR	No alignment	2	0	0	0	0	0	0	0	0	0	low
Instructor15	exam15_21	SR	Partially aligned	4	0	0	0	1	0	0	0	0	0	low
Instructor15	exam15_22	SR	No alignment	3	0	0	0	0	0	0	0	0	0	low
Instructor15	exam15_23	SR	No alignment	3	0	0	0	0	0	0	0	0	0	low
Instructor15	exam15_24	SR	No alignment	4	0	0	0	0	0	0	0	0	0	low
Instructor15	exam15_25	SR	No alignment	1	0	0	0	0	0	0	0	0	0	low
Instructor15	exam15_26	SR	No alignment	3	0	0	0	0	0	0	0	0	0	low
Instructor15	exam15_27	SR	No alignment	1	0	0	0	0	0	0	0	0	0	low
Instructor15	exam15_28	SR	No alignment	1	0	0	0	0	0	0	0	0	0	low
Instructor15	exam15_29	SR	Partially aligned	2	1	1	0	0	0	0	0	0	0	low
Instructor15	exam15_30	SR	No alignment	4	0	0	0	0	0	0	0	0	0	low
Instructor15	exam15_31	SR	Mostly aligned	3	0	0	0	0	1	0	0	0	0	low
Instructor15	exam15_32	SR	Mostly aligned	3	0	0	0	0	0	0	0	0	0	low
Instructor15	exam15_33	SR	Partially aligned	2	0	0	0	0	0	0	0	0	0	low
Instructor15	exam15_34	SR	No alignment	2	0	0	0	0	0	0	0	0	0	low
Instructor15	exam15_35	SR	No alignment	1	0	0	0	0	0	0	0	0	0	low
Instructor15	exam15_36	SR	No alignment	4	0	0	0	0	0	0	0	0	0	low
Instructor15	exam15_37	SR	No alignment	2	0	0	0	0	0	0	0	0	0	low
Instructor15	exam15_38	SR	No alignment	1	0	0	0	0	0	0	0	0	0	low
Instructor15	exam15_39	SR	No alignment	3	0	0	0	0	0	0	0	0	0	low
Instructor15	exam15_40	SR	No alignment	1	0	0	0	0	0	0	0	0	0	low
Instructor15	exam15_41	SR	No alignment	4	0	0	0	0	0	0	0	0	0	low
Instructor15	exam15_42	SR	No alignment	2	0	0	0	0	0	0	0	0	0	low
Instructor15	exam15_43	SR	Mostly aligned	3	0	0	0	1	0	0	0	0	0	low
Instructor15	exam15_44	SR	No alignment	4	0	0	0	0	0	0	0	0	0	low
Instructor15	exam15_45	SR	Partially aligned	2	0	0	0	0	0	0	0	0	0	low
Instructor15	exam15_46	SR	Mostly aligned	3	0	0	0	0	0	0	0	0	0	low
Instructor15	exam15_47	SR	Partially aligned	1	0	0	0	0	0	0	0	0	0	low
Instructor15	exam15_48	SR	Mostly aligned	2	0	0	0	1	0	0	0	0	0	low
Instructor15	exam15_49	SR	No alignment	1	0	0	0	0	0	0	0	0	0	low
Instructor15	exam15_50	SR	Partially aligned	2	1	0	0	0	0	0	0	0	0	low
Instructor15	exam15_51	SR	Partially aligned	2	1	0	0	0	0	0	0	0	0	low
Instructor16	exam16_1	SR	Partially aligned	2	0	0	0	0	0	0	0	0	0	low
Instructor16	exam16_2	SR	Partially aligned	1	0	0	0	0	0	0	0	0	0	low
Instructor16	exam16_3	SR	Partially aligned	1	0	0	0	0	0	0	0	0	0	low
Instructor16	exam16_4	SR	Partially aligned	1	0	0	0	0	0	0	0	0	0	low
Instructor16	exam16_5	SR	Partially aligned	1	0	0	0	0	0	0	0	0	0	low
Instructor16	exam16_6	SR	Partially aligned	1	0	0	0	0	0	0	0	0	0	low
Instructor16	exam16_7	SR	No alignment	1	0	0	0	0	0	0	0	0	0	low
Instructor16	exam16_8	SR	Partially aligned	2	0	0	0	0	0	0	0	0	0	low
Instructor16	exam16_9	SR	Partially aligned	2	1	0	0	0	0	0	0	0	0	low
Instructor16	exam16_10	SR	No alignment	1	0	0	0	0	0	0	0	0	0	low
Instructor16	exam16_11	SR	No alignment	1	0	0	0	0	0	0	0	0	0	low
Instructor16	exam16_12	SR	No alignment	2	0	0	0	0	0	0	0	0	0	low
Instructor16	exam16_13	SR	No alignment	2	0	0	0	0	0	0	0	0	0	low
Instructor16	exam16_14	SR	No alignment	2	0	0	0	0	0	0	0	0	0	low
Instructor16	exam16_15	SR	No alignment	3	0	0	0	0	0	0	0	0	0	low
Instructor16	exam16_16	SR	No alignment	1	0	0	0	0	0	0	0	0	0	low
Instructor16	exam16_17	SR	Mostly aligned	4	0	0	0	0	0	0	0	0	0	low
Instructor16	exam16_18	SR	Partially aligned	2	0	0	0	0	0	0	0	0	0	low
Instructor16	exam16_19	SR	Mostly aligned	3	0	0	0	0	0	0	0	0	0	low
Instructor16	exam16_20	SR	No alignment	1	0	0	0	0	0	0	0	0	0	low
Instructor16	exam16_21	SR	No alignment	2	0	0	0	0	0	0	0	0	0	low
Instructor16	exam16_22	CR	No alignment	1	0	0	0	0	0	0	0	0	0	low
Instructor16	exam16_23	CR	Mostly aligned	2	0	0	0	0	0	0	0	0	0	low
Instructor16	exam16_24	SR	No alignment	1	0	0	0	0	0	0	0	0	0	low
Instructor16	exam16_25	SR	No alignment	2	0	0	0	0	0	0	0	0	0	low
Instructor16	exam16_26	CR	Partially aligned	2	0	0	0	0	0	0	0	0	0	low
Instructor16	exam16_27	SR	No alignment	2	0	0	0	0	0	0	0	0	0	low
Instructor16	exam16_28	SR	No alignment	2	0	0	0	0	0	0	0	0	0	low
Instructor16	exam16_29	SR	No alignment	2	0	0	0	0	0	0	0	0	0	low
Instructor16	exam16_30	SR	Mostly aligned	4	0	0	0	0	0	0	0	0	0	low
Instructor16	exam16_31	SR	Mostly aligned	3	0	0	0	0	0	0	0	0	0	low
Instructor16	exam16_32	CR	Fully aligned	4	0	0	0	0	0	0	0	0	0	low
Instructor16	exam16_33	CR	No alignment	2	0	0	0	0	0	0	0	0	0	low
Instructor16	exam16_34	CR	No alignment	2	0	0	0	0	0	0	0	0	0	low
Instructor17	exam17_1	SR	No alignment	3	0	0	0	0	0	0	0	0	0	high
Instructor17	exam17_2	SR	No alignment	2	0	0	0	0	0	0	0	0	0	high
Instructor17	exam17_3	SR	No alignment	2	0	0	0	0	0	0	0	0	0	high
Instructor17	exam17_4	SR	No alignment	1	0	0	0	0	0	0	0	0	0	high
Instructor17	exam17_5	SR	No alignment	3	0	0	0	0	0	0	0	0	0	high
Instructor17	exam17_6	SR	Partially aligned	2	1	0	0	0	0	0	0	0	0	high
Instructor17	exam17_7	SR	Mostly aligned	2	1	0	0	0	0	0	0	0	0	high
Instructor17	exam17_8	SR	Mostly aligned	2	1	0	0	0	0	0	0	0	0	high
Instructor17	exam17_9	SR	No alignment	2	0	0	0	0	0	0	0	0	0	high
Instructor17	exam17_10	SR	No alignment	1	0	0	0	0	0	0	0	0	0	high
Instructor17	exam17_11	SR	No alignment	2	0	0	0	0	0	0	0	0	0	high
Instructor17	exam17_12	SR	No alignment	2	0	0	0	0	0	0	0	0	0	high
Instructor17	exam17_13	SR	No alignment	2	0	0	0	0	0	0	0	0	0	high
Instructor17	exam17_14	SR	No alignment	2	0	0	0	0	0	0	0	0	0	high
Instructor17	exam17_15	SR	No alignment	3	0	0	0	0	0	0	0	0	0	high
Instructor17	exam17_16	SR	No alignment	2	0	0	0	0	0	0	0	0	0	high
Instructor17	exam17_17	SR	No alignment	2	0	0	0	0	0	0	0	0	0	high
Instructor17	exam17_18	SR	No alignment	3	0	0	0	0	0	0	0	0	0	high
Instructor17	exam17_19	SR	No alignment	2	0	0	0	0	0	0	0	0	0	high
Instructor17	exam17_20	SR	No alignment	2	0	0	0	0	0	0	0	0	0	high
Instructor17	exam17_21	SR	No alignment	3	0	0	0	0	0	0	0	0	0	high
Instructor17	exam17_22	SR	No alignment	2	0	0	0	0	0	0	0	0	0	high
Instructor17	exam17_23	SR	Partially aligned	2	0	0	0	0	0	0	0	0	0	high
Instructor17	exam17_24	SR	No alignment	2	0	0	0	0	0	0	0	0	0	high
Instructor17	exam17_25	SR	No alignment	2	0	0	0	0	0	0	0	0	0	high
Instructor18	exam18_1	SR	No alignment	2	0	0	0	0	0	0	0	0	0	low
Instructor18	exam18_2	SR	No alignment	2	0	0	0	0	0	0	0	0	0	low
Instructor18	exam18_3	SR	No alignment	2	0	0	0	0	0	0	0	0	0	low
Instructor18	exam18_4	SR	No alignment	3	0	0	0	0	0	0	0	0	0	low
Instructor18	exam18_5	SR	No alignment	1	0	0	0	0	0	0	0	0	0	low
Instructor18	exam18_6	SR	No alignment	1	0	0	0	0	0	0	0	0	0	low
Instructor18	exam18_7	SR	No alignment	1	0	0	0	0	0	0	0	0	0	low
Instructor18	exam18_8	SR	No alignment	1	0	0	0	0	0	0	0	0	0	low
Instructor18	exam18_9	SR	No alignment	1	0	0	0	0	0	0	0	0	0	low
Instructor18	exam18_10	SR	No alignment	1	0	0	0	0	0	0	0	0	0	low
Instructor18	exam18_11	SR	No alignment	1	0	0	0	0	0	0	0	0	0	low
Instructor18	exam18_12	SR	No alignment	3	0	0	0	0	0	0	0	0	0	low
Instructor18	exam18_13	SR	Mostly aligned	2	1	0	0	0	0	0	0	0	0	low
Instructor18	exam18_14	SR	No alignment	1	0	0	0	0	0	0	0	0	0	low
Instructor18	exam18_15	SR	No alignment	1	0	0	0	0	0	0	0	0	0	low
Instructor18	exam18_16	SR	No alignment	1	0	0	0	0	0	0	0	0	0	low
Instructor18	exam18_17	SR	Mostly aligned	4	0	0	0	0	0	0	0	0	0	low
Instructor18	exam18_18	SR	No alignment	1	0	0	0	0	0	0	0	0	0	low
Instructor18	exam18_19	SR	No alignment	1	0	0	0	0	0	0	0	0	0	low
Instructor18	exam18_20	SR	No alignment	1	0	0	0	0	0	0	0	0	0	low
Instructor18	exam18_21	SR	No alignment	1	0	0	0	0	0	0	0	0	0	low
Instructor18	exam18_22	SR	Partially aligned	2	0	0	0	0	0	0	0	0	0	low
Instructor18	exam18_23	SR	No alignment	3	0	0	0	0	0	0	0	0	0	low
Instructor18	exam18_24	SR	Mostly aligned	4	0	0	0	0	0	0	0	0	0	low
Instructor18	exam18_25	SR	No alignment	1	0	0	0	0	0	0	0	0	0	low
Instructor18	exam18_26	SR	No alignment	1	0	0	0	0	0	0	0	0	0	low
Instructor18	exam18_27	SR	No alignment	1	0	0	0	0	0	0	0	0	0	low
Instructor18	exam18_28	SR	No alignment	1	0	0	0	0	0	0	0	0	0	low
Instructor18	exam18_29	SR	No alignment	1	0	0	0	0	0	0	0	0	0	low
Instructor18	exam18_30	SR	No alignment	1	0	0	0	0	0	0	0	0	0	low
Instructor18	exam18_31	SR	No alignment	1	0	0	0	0	0	0	0	0	0	low
Instructor18	exam18_32	SR	No alignment	3	0	0	0	0	0	0	0	0	0	low
Instructor18	exam18_33	SR	No alignment	1	0	0	0	0	0	0	0	0	0	low
Instructor18	exam18_34	SR	No alignment	3	0	0	0	0	0	0	0	0	0	low
Instructor18	exam18_35	SR	Mostly aligned	3	0	0	0	0	0	0	0	0	0	low
Instructor18	exam18_36	SR	No alignment	1	0	0	0	0	0	0	0	0	0	low
Instructor18	exam18_37	SR	No alignment	2	0	0	0	0	0	0	0	0	0	low
Instructor18	exam18_38	SR	No alignment	1	0	0	0	0	0	0	0	0	0	low
Instructor18	exam18_39	SR	No alignment	1	0	0	0	0	0	0	0	0	0	low
Instructor18	exam18_40	SR	No alignment	1	0	0	0	0	0	0	0	0	0	low
Instructor19	exam19_1	SR	No alignment	1	0	0	0	0	0	0	0	0	0	low
Instructor19	exam19_2	SR	No alignment	1	0	0	0	0	0	0	0	0	0	low
Instructor19	exam19_3	SR	No alignment	1	0	0	0	0	0	0	0	0	0	low
Instructor19	exam19_4	SR	No alignment	1	0	0	0	0	0	0	0	0	0	low
Instructor19	exam19_5	SR	No alignment	1	0	0	0	0	0	0	0	0	0	low
Instructor19	exam19_6	SR	No alignment	3	0	0	0	0	0	0	0	0	0	low
Instructor19	exam19_7	SR	No alignment	1	0	0	0	0	0	0	0	0	0	low
Instructor19	exam19_8	SR	No alignment	3	0	0	0	0	0	0	0	0	0	low
Instructor19	exam19_9	SR	Partially aligned	2	0	0	0	0	0	0	0	0	0	low
Instructor19	exam19_10	SR	No alignment	2	0	0	0	0	0	0	0	0	0	low
Instructor19	exam19_11	SR	No alignment	1	0	0	0	0	0	0	0	0	0	low
Instructor19	exam19_12	SR	No alignment	1	0	0	0	0	0	0	0	0	0	low
Instructor19	exam19_13	SR	No alignment	2	0	0	0	0	0	0	0	0	0	low
Instructor19	exam19_14	SR	No alignment	1	0	0	0	0	0	0	0	0	0	low
Instructor19	exam19_15	SR	Partially aligned	2	0	0	0	0	0	0	1	0	0	low
Instructor19	exam19_16	SR	No alignment	2	0	0	0	0	0	0	0	0	0	low
Instructor19	exam19_17	SR	No alignment	2	0	0	0	0	0	0	0	0	0	low
Instructor19	exam19_18	SR	No alignment	4	0	0	0	0	0	0	0	0	0	low
Instructor19	exam19_19	SR	No alignment	4	0	0	0	0	0	0	0	0	0	low
Instructor19	exam19_20	SR	Partially aligned	2	0	0	0	0	0	0	0	0	0	low
Instructor19	exam19_21	SR	Partially aligned	1	0	0	0	0	0	0	0	0	0	low
Instructor19	exam19_22	CR	Mostly aligned	2	0	0	0	0	0	0	0	0	0	low
Instructor19	exam19_23	SR	No alignment	1	0	0	0	0	0	0	0	0	0	low
Instructor19	exam19_24	CR	Partially aligned	3	0	0	0	1	0	0	0	0	0	low
Instructor20	exam20_1	SR	No alignment	1	0	0	0	0	0	0	0	0	0	high
Instructor20	exam20_2	SR	Mostly aligned	2	0	0	0	0	0	0	0	0	0	high
Instructor20	exam20_3	SR	No alignment	1	0	0	0	0	0	0	0	0	0	high
Instructor20	exam20_4	SR	No alignment	1	0	0	0	0	0	0	0	0	0	high
Instructor20	exam20_5	SR	No alignment	1	0	0	0	0	0	0	0	0	0	high
Instructor20	exam20_6	SR	Partially aligned	2	1	0	0	0	0	0	0	0	0	high
Instructor20	exam20_7	SR	No alignment	4	0	0	0	0	0	0	0	0	0	high
Instructor20	exam20_8	SR	No alignment	1	0	0	0	0	0	0	0	0	0	high
Instructor20	exam20_9	SR	No alignment	1	0	0	0	0	0	0	0	0	0	high
Instructor20	exam20_10	SR	Partially aligned	2	0	0	0	0	0	0	0	0	0	high
Instructor20	exam20_11	SR	No alignment	1	0	0	0	0	0	0	0	0	0	high
Instructor20	exam20_12	SR	No alignment	1	0	0	0	0	0	0	0	0	0	high
Instructor20	exam20_13	SR	No alignment	1	0	0	0	0	0	0	0	0	0	high
Instructor20	exam20_14	SR	No alignment	1	0	0	0	0	0	0	0	0	0	high
Instructor20	exam20_15	SR	No alignment	1	0	0	0	0	0	0	0	0	0	high
Instructor20	exam20_16	SR	No alignment	2	0	0	0	0	0	0	0	0	0	high
Instructor20	exam20_17	SR	Partially aligned	2	0	0	0	0	0	0	0	0	0	high
Instructor20	exam20_18	SR	No alignment	1	0	0	0	0	0	0	0	0	0	high
Instructor20	exam20_19	SR	No alignment	1	0	0	0	0	0	0	0	0	0	high
Instructor20	exam20_20	SR	No alignment	1	0	0	0	0	0	0	0	0	0	high
Instructor20	exam20_21	SR	No alignment	1	0	0	0	0	0	0	0	0	0	high
Instructor20	exam20_22	SR	No alignment	1	0	0	0	0	0	0	0	0	0	high
Instructor20	exam20_23	SR	No alignment	2	0	0	0	0	0	0	0	0	0	high
Instructor20	exam20_24	SR	No alignment	2	0	0	0	0	0	0	0	0	0	high
Instructor20	exam20_25	SR	Partially aligned	2	0	0	0	0	0	0	0	0	0	high
Instructor20	exam20_26	SR	No alignment	1	0	0	0	0	0	0	0	0	0	high
Instructor20	exam20_27	SR	Partially aligned	2	1	0	0	0	0	0	0	0	0	high
Instructor20	exam20_28	SR	No alignment	1	0	0	0	0	0	0	0	0	0	high
Instructor20	exam20_29	SR	No alignment	1	0	0	0	0	0	0	0	0	0	high
Instructor20	exam20_30	SR	No alignment	1	0	0	0	0	0	0	0	0	0	high
Instructor20	exam20_31	SR	Partially aligned	1	0	0	0	0	0	0	0	0	1	high
Instructor20	exam20_32	SR	No alignment	1	0	0	0	0	0	0	0	0	0	high
Instructor20	exam20_33	SR	No alignment	1	0	0	0	0	0	0	0	0	0	high
Instructor20	exam20_34	SR	Partially aligned	2	1	0	0	0	0	0	0	0	0	high
Instructor20	exam20_35	SR	No alignment	1	0	0	0	0	0	0	0	0	0	high
Instructor20	exam20_36	SR	No alignment	1	0	0	0	0	0	0	0	0	0	high
Instructor20	exam20_37	SR	No alignment	1	0	0	0	0	0	0	0	0	0	high
Instructor20	exam20_38	SR	Partially aligned	1	0	0	0	0	0	0	1	0	0	high
Instructor20	exam20_39	SR	Partially aligned	3	0	0	0	0	0	0	1	0	0	high
Instructor20	exam20_40	SR	No alignment	2	0	0	0	0	0	0	0	0	0	high
Instructor20	exam20_41	SR	Partially aligned	1	0	0	0	0	1	0	0	0	0	high
Instructor20	exam20_42	SR	No alignment	1	0	0	0	0	0	0	0	0	0	high
Instructor20	exam20_43	SR	No alignment	3	0	0	0	0	0	0	0	0	0	high
Instructor20	exam20_44	SR	No alignment	1	0	0	0	0	0	0	0	0	0	high
Instructor20	exam20_45	SR	Partially aligned	1	0	0	0	0	0	0	0	0	0	high
Instructor20	exam20_46	SR	No alignment	3	0	0	0	0	0	0	0	0	0	high
Instructor20	exam20_47	SR	No alignment	1	0	0	0	0	0	0	0	0	0	high
Instructor20	exam20_48	SR	No alignment	2	0	0	0	0	0	0	0	0	0	high
Instructor20	exam20_49	SR	No alignment	4	0	0	0	0	0	0	0	0	0	high
Instructor20	exam20_50	SR	No alignment	1	0	0	0	0	0	0	0	0	0	high
Instructor20	exam20_51	SR	No alignment	1	0	0	0	0	0	0	0	0	0	high
Instructor20	exam20_52	SR	Partially aligned	1	0	0	1	0	0	0	0	0	0	high
Instructor20	exam20_53	SR	Partially aligned	1	0	0	1	0	0	0	0	0	0	high
Instructor20	exam20_54	SR	Partially aligned	1	0	0	1	0	0	0	0	0	0	high
Instructor20	exam20_55	SR	Partially aligned	1	0	0	1	0	0	0	0	0	0	high
Instructor20	exam20_56	SR	Partially aligned	1	0	0	1	0	0	0	0	0	0	high
Instructor20	exam20_57	SR	Mostly aligned	2	0	0	0	0	0	0	0	0	0	high
Instructor20	exam20_58	SR	No alignment	2	0	0	0	0	0	0	0	0	0	high
Instructor20	exam20_59	SR	Mostly aligned	3	0	0	0	0	0	0	0	0	0	high
Instructor20	exam20_60	SR	Mostly aligned	2	0	0	0	0	0	0	0	0	0	high
Instructor20	exam20_61	SR	Partially aligned	2	0	0	0	0	0	0	0	0	0	high
Instructor20	exam20_62	SR	Partially aligned	2	0	0	0	0	0	0	0	0	0	high
Instructor20	exam20_63	SR	Partially aligned	2	0	0	0	0	0	0	0	0	0	high
Instructor20	exam20_64	SR	Partially aligned	2	0	0	0	0	0	0	0	0	0	high
Instructor20	exam20_65	SR	No alignment	1	0	0	0	0	0	0	0	0	0	high
Instructor20	exam20_66	SR	Partially aligned	1	0	0	0	0	1	0	0	0	0	high
Instructor20	exam20_67	SR	No alignment	2	0	0	0	0	0	0	0	0	0	high
Instructor20	exam20_68	SR	No alignment	2	0	0	0	0	0	0	0	0	0	high
Instructor20	exam20_69	SR	Partially aligned	2	0	0	0	0	0	0	0	0	0	high
Instructor20	exam20_70	SR	Mostly aligned	2	0	0	0	0	0	0	0	0	0	high
Instructor21	exam21_1	SR	No alignment	1	0	0	0	0	0	0	0	0	0	Zero times
Instructor21	exam21_2	SR	No alignment	1	0	0	0	0	0	0	0	0	0	Zero times
Instructor21	exam21_3	SR	No alignment	1	0	0	0	0	0	0	0	0	0	Zero times
Instructor21	exam21_4	SR	No alignment	2	0	0	0	0	0	0	0	0	0	Zero times
Instructor21	exam21_5	SR	No alignment	3	0	0	0	0	0	0	0	0	0	Zero times
Instructor21	exam21_6	SR	No alignment	2	0	0	0	0	0	0	0	0	0	Zero times
Instructor21	exam21_7	SR	No alignment	2	0	0	0	0	0	0	0	0	0	Zero times
Instructor21	exam21_8	SR	No alignment	2	0	0	0	0	0	0	0	0	0	Zero times
Instructor21	exam21_9	SR	No alignment	4	0	0	0	0	0	0	0	0	0	Zero times
Instructor21	exam21_10	SR	No alignment	3	0	0	0	0	0	0	0	0	0	Zero times
Instructor21	exam21_11	SR	No alignment	3	0	0	0	0	0	0	0	0	0	Zero times
Instructor21	exam21_12	SR	No alignment	4	0	0	0	0	0	0	0	0	0	Zero times
Instructor21	exam21_13	SR	No alignment	3	0	0	0	0	0	0	0	0	0	Zero times
Instructor21	exam21_14	SR	No alignment	3	0	0	0	0	0	0	0	0	0	Zero times
Instructor21	exam21_15	SR	No alignment	3	0	0	0	0	0	0	0	0	0	Zero times
Instructor21	exam21_16	SR	No alignment	4	0	0	0	0	0	0	0	0	0	Zero times
Instructor21	exam21_17	SR	No alignment	4	0	0	0	0	0	0	0	0	0	Zero times
Instructor21	exam21_18	SR	No alignment	3	0	0	0	0	0	0	0	0	0	Zero times
Instructor21	exam21_19	SR	No alignment	3	0	0	0	0	0	0	0	0	0	Zero times
Instructor21	exam21_20	SR	No alignment	4	0	0	0	0	0	0	0	0	0	Zero times
Instructor21	exam21_21	SR	No alignment	4	0	0	0	0	0	0	0	0	0	Zero times
Instructor21	exam21_22	SR	No alignment	4	0	0	0	0	0	0	0	0	0	Zero times
Instructor21	exam21_23	SR	No alignment	3	0	0	0	0	0	0	0	0	0	Zero times
Instructor21	exam21_24	SR	No alignment	2	0	0	0	0	0	0	0	0	0	Zero times
Instructor21	exam21_25	SR	No alignment	3	0	0	0	0	0	0	0	0	0	Zero times
Instructor21	exam21_26	SR	No alignment	3	0	0	0	0	0	0	0	0	0	Zero times
Instructor21	exam21_27	SR	No alignment	3	0	0	0	0	0	0	0	0	0	Zero times
Instructor21	exam21_28	SR	No alignment	3	0	0	0	0	0	0	0	0	0	Zero times
Instructor21	exam21_29	SR	No alignment	3	0	0	0	0	0	0	0	0	0	Zero times
Instructor21	exam21_30	SR	No alignment	3	0	0	0	0	0	0	0	0	0	Zero times
Instructor21	exam21_31	SR	No alignment	3	0	0	0	0	0	0	0	0	0	Zero times
Instructor21	exam21_32	SR	No alignment	3	0	0	0	0	0	0	0	0	0	Zero times
Instructor21	exam21_33	SR	No alignment	1	0	0	0	0	0	0	0	0	0	Zero times
Instructor21	exam21_34	SR	No alignment	2	0	0	0	0	0	0	0	0	0	Zero times
Instructor21	exam21_35	SR	No alignment	3	0	0	0	0	0	0	0	0	0	Zero times
Instructor21	exam21_36	SR	No alignment	3	0	0	0	0	0	0	0	0	0	Zero times
Instructor21	exam21_37	SR	Mostly aligned	2	0	0	0	0	0	0	1	0	0	Zero times
Instructor21	exam21_38	SR	Mostly aligned	2	0	0	0	0	0	0	1	0	0	Zero times
Instructor21	exam21_39	SR	Mostly aligned	2	0	0	0	0	0	0	1	0	0	Zero times
Instructor21	exam21_40	SR	No alignment	3	0	0	0	0	0	0	0	0	0	Zero times
Instructor21	exam21_41	SR	Mostly aligned	3	0	0	0	0	0	0	0	0	0	Zero times
Instructor21	exam21_42	SR	Mostly aligned	2	0	0	0	0	0	0	0	0	0	Zero times
Instructor21	exam21_43	SR	Mostly aligned	2	0	0	0	0	0	0	1	0	0	Zero times
Instructor21	exam21_44	SR	Mostly aligned	3	0	0	0	0	0	0	1	0	0	Zero times
Instructor21	exam21_45	SR	No alignment	2	0	0	0	0	0	0	0	0	0	Zero times
Instructor21	exam21_46	SR	No alignment	2	0	0	0	0	0	0	0	0	0	Zero times
Instructor21	exam21_47	SR	Partially aligned	2	0	0	0	1	0	0	0	0	0	Zero times
Instructor21	exam21_48	SR	Partially aligned	4	0	0	0	1	0	0	0	0	0	Zero times
Instructor21	exam21_49	SR	Mostly aligned	3	0	0	0	0	0	0	0	0	0	Zero times
Instructor21	exam21_50	SR	Fully aligned	5	0	0	0	0	0	0	0	0	0	Zero times
Instructor22	exam22_1	SR	No alignment	2	0	0	0	0	0	0	0	0	0	Zero times
Instructor22	exam22_2	SR	No alignment	4	0	0	0	0	0	0	0	0	0	Zero times
Instructor22	exam22_3	SR	No alignment	2	0	0	0	0	0	0	0	0	0	Zero times
Instructor22	exam22_4	SR	No alignment	4	0	0	0	0	0	0	0	0	0	Zero times
Instructor22	exam22_5	SR	No alignment	4	0	0	0	0	0	0	0	0	0	Zero times
Instructor22	exam22_6	SR	No alignment	4	0	0	0	0	0	0	0	0	0	Zero times
Instructor22	exam22_7	SR	No alignment	3	0	0	0	0	0	0	0	0	0	Zero times
Instructor22	exam22_8	SR	No alignment	3	0	0	0	0	0	0	0	0	0	Zero times
Instructor22	exam22_9	SR	No alignment	4	0	0	0	0	0	0	0	0	0	Zero times
Instructor22	exam22_10	SR	Partially aligned	2	0	0	0	0	0	0	1	0	0	Zero times
Instructor22	exam22_11	SR	Partially aligned	2	0	0	0	0	0	0	1	0	0	Zero times
Instructor22	exam22_12	SR	Partially aligned	2	0	0	0	0	0	0	1	0	0	Zero times
Instructor22	exam22_13	SR	Partially aligned	2	0	0	0	0	0	0	1	0	0	Zero times
Instructor22	exam22_14	SR	Partially aligned	2	0	0	0	0	0	0	1	0	0	Zero times
Instructor22	exam22_15	SR	Mostly aligned	4	0	0	0	0	0	0	0	0	0	Zero times
Instructor22	exam22_16	SR	Mostly aligned	4	0	0	0	0	0	0	0	0	0	Zero times
Instructor22	exam22_17	SR	Mostly aligned	4	0	0	0	0	0	0	0	0	0	Zero times
Instructor22	exam22_18	SR	Mostly aligned	2	0	0	0	0	0	0	0	0	0	Zero times
Instructor22	exam22_19	SR	Mostly aligned	4	0	0	0	0	0	0	0	0	0	Zero times
Instructor22	exam22_20	SR	Mostly aligned	4	0	0	0	0	0	0	0	0	0	Zero times
Instructor22	exam22_21	SR	Mostly aligned	4	0	0	0	0	0	0	0	0	0	Zero times
Instructor22	exam22_22	SR	No alignment	2	0	0	0	0	0	0	0	0	0	Zero times
Instructor22	exam22_23	SR	No alignment	3	0	0	0	0	0	0	0	0	0	Zero times
Instructor22	exam22_24	SR	No alignment	3	0	0	0	0	0	0	0	0	0	Zero times
Instructor22	exam22_25	SR	No alignment	3	0	0	0	0	0	0	0	0	0	Zero times
Instructor22	exam22_26	SR	No alignment	3	0	0	0	0	0	0	0	0	0	Zero times
Instructor22	exam22_27	SR	No alignment	4	0	0	0	0	0	0	0	0	0	Zero times
Instructor22	exam22_28	SR	No alignment	3	0	0	0	0	0	0	0	0	0	Zero times
Instructor22	exam22_29	SR	No alignment	4	0	0	0	0	0	0	0	0	0	Zero times
Instructor22	exam22_30	SR	No alignment	2	0	0	0	0	0	0	0	0	0	Zero times
Instructor22	exam22_31	SR	No alignment	1	0	0	0	0	0	0	0	0	0	Zero times
Instructor22	exam22_32	SR	No alignment	1	0	0	0	0	0	0	0	0	0	Zero times
Instructor22	exam22_33	SR	No alignment	1	0	0	0	0	0	0	0	0	0	Zero times
Instructor22	exam22_34	SR	No alignment	1	0	0	0	0	0	0	0	0	0	Zero times
Instructor22	exam22_35	SR	No alignment	1	0	0	0	0	0	0	0	0	0	Zero times
Instructor22	exam22_36	SR	No alignment	2	0	0	0	0	0	0	0	0	0	Zero times
Instructor22	exam22_37	SR	No alignment	1	0	0	0	0	0	0	0	0	0	Zero times
Instructor23	exam23_1	SR	No alignment	1	0	0	0	0	0	0	0	0	0	high
Instructor23	exam23_2	SR	No alignment	1	0	0	0	0	0	0	0	0	0	high
Instructor23	exam23_3	SR	No alignment	1	0	0	0	0	0	0	0	0	0	high
Instructor23	exam23_4	SR	No alignment	2	0	0	0	0	0	0	0	0	0	high
Instructor23	exam23_5	SR	No alignment	1	0	0	0	0	0	0	0	0	0	high
Instructor23	exam23_6	SR	No alignment	2	0	0	0	0	0	0	0	0	0	high
Instructor23	exam23_7	SR	No alignment	2	0	0	0	0	0	0	0	0	0	high
Instructor23	exam23_8	SR	No alignment	1	0	0	0	0	0	0	0	0	0	high
Instructor23	exam23_9	SR	Mostly aligned	2	0	0	0	0	0	0	0	0	0	high
Instructor23	exam23_10	SR	No alignment	1	0	0	0	0	0	0	0	0	0	high
Instructor23	exam23_11	SR	Partially aligned	2	0	0	0	0	0	0	0	0	0	high
Instructor23	exam23_12	SR	No alignment	1	0	0	0	0	0	0	0	0	0	high
Instructor23	exam23_13	SR	No alignment	1	0	0	0	0	0	0	0	0	0	high
Instructor23	exam23_14	SR	Mostly aligned	2	0	0	0	0	0	0	0	0	0	high
Instructor23	exam23_15	SR	No alignment	2	0	0	0	0	0	0	0	0	0	high
Instructor23	exam23_16	SR	No alignment	2	0	0	0	0	0	0	0	0	0	high
Instructor23	exam23_17	SR	Partially aligned	2	0	0	0	0	0	0	0	0	0	high
Instructor23	exam23_18	SR	No alignment	1	0	0	0	0	0	0	0	0	0	high
Instructor23	exam23_19	SR	Partially aligned	1	0	0	0	0	0	0	0	0	0	high
Instructor23	exam23_20	SR	No alignment	1	0	0	0	0	0	0	0	0	0	high
Instructor23	exam23_21	SR	Partially aligned	1	0	0	0	0	0	0	0	0	0	high
Instructor23	exam23_22	SR	No alignment	2	0	0	0	0	0	0	0	0	0	high
Instructor23	exam23_23	SR	Partially aligned	2	0	0	0	0	0	0	0	0	0	high
Instructor23	exam23_24	SR	No alignment	1	0	0	0	0	0	0	0	0	0	high
Instructor23	exam23_25	SR	No alignment	2	0	0	0	0	0	0	0	0	0	high
Instructor23	exam23_26	SR	No alignment	1	0	0	0	0	0	0	0	0	0	high
Instructor23	exam23_27	SR	Partially aligned	2	1	0	0	0	0	0	0	0	0	high
Instructor23	exam23_28	SR	No alignment	2	0	0	0	0	0	0	0	0	0	high
Instructor23	exam23_29	SR	No alignment	1	0	0	0	0	0	0	0	0	0	high
Instructor23	exam23_30	SR	Partially aligned	2	0	0	0	0	0	0	0	0	0	high
Instructor23	exam23_31	SR	No alignment	2	0	0	0	0	0	0	0	0	0	high
Instructor23	exam23_32	SR	No alignment	1	0	0	0	0	0	0	0	0	0	high
Instructor23	exam23_33	SR	No alignment	1	0	0	0	0	0	0	0	0	0	high
Instructor23	exam23_34	SR	No alignment	2	0	0	0	0	0	0	0	0	0	high
Instructor23	exam23_35	SR	No alignment	1	0	0	0	0	0	0	0	0	0	high
Instructor23	exam23_36	SR	Partially aligned	1	0	0	0	0	0	0	0	0	0	high
Instructor23	exam23_37	SR	Partially aligned	1	0	0	0	0	0	0	0	0	0	high
Instructor23	exam23_38	SR	Partially aligned	1	0	0	0	0	0	0	0	0	0	high
Instructor23	exam23_39	SR	No alignment	2	0	0	0	0	0	0	0	0	0	high
Instructor23	exam23_40	SR	No alignment	1	0	0	0	0	0	0	0	0	0	high
Instructor23	exam23_41	SR	No alignment	1	0	0	0	0	0	0	0	0	0	high
Instructor23	exam23_42	SR	No alignment	2	0	0	0	0	0	0	0	0	0	high
Instructor23	exam23_43	SR	No alignment	1	0	0	0	0	0	0	0	0	0	high
Instructor23	exam23_44	SR	No alignment	1	0	0	0	0	0	0	0	0	0	high
Instructor23	exam23_45	SR	No alignment	2	0	0	0	0	0	0	0	0	0	high
Instructor23	exam23_46	SR	No alignment	2	0	0	0	0	0	0	0	0	0	high
Instructor23	exam23_47	SR	No alignment	2	0	0	0	0	0	0	0	0	0	high
Instructor23	exam23_48	SR	No alignment	1	0	0	0	0	0	0	0	0	0	high
Instructor23	exam23_49	SR	No alignment	1	0	0	0	0	0	0	0	0	0	high
Instructor23	exam23_50	SR	No alignment	1	0	0	0	0	0	0	0	0	0	high
Instructor25	exam25_1	SR	No alignment	1	0	0	0	0	0	0	0	0	0	high
Instructor25	exam25_2	SR	No alignment	2	0	0	0	0	0	0	0	0	0	high
Instructor25	exam25_3	SR	No alignment	4	0	0	0	0	0	0	0	0	0	high
Instructor25	exam25_4	SR	No alignment	1	0	0	0	0	0	0	0	0	0	high
Instructor25	exam25_5	SR	No alignment	1	0	0	0	0	0	0	0	0	0	high
Instructor25	exam25_6	SR	No alignment	2	0	0	0	0	0	0	0	0	0	high
Instructor25	exam25_7	SR	No alignment	2	0	0	0	0	0	0	0	0	0	high
Instructor25	exam25_8	SR	No alignment	1	0	0	0	0	0	0	0	0	0	high
Instructor25	exam25_9	SR	No alignment	1	0	0	0	0	0	0	0	0	0	high
Instructor25	exam25_10	SR	No alignment	1	0	0	0	0	0	0	0	0	0	high
Instructor25	exam25_11	SR	No alignment	1	0	0	0	0	0	0	0	0	0	high
Instructor25	exam25_12	SR	No alignment	1	0	0	0	0	0	0	0	0	0	high
Instructor25	exam25_13	SR	No alignment	1	0	0	0	0	0	0	0	0	0	high
Instructor25	exam25_14	SR	No alignment	1	0	0	0	0	0	0	0	0	0	high
Instructor25	exam25_15	SR	No alignment	1	0	0	0	0	0	0	0	0	0	high
Instructor25	exam25_16	SR	No alignment	1	0	0	0	0	0	0	0	0	0	high
Instructor25	exam25_17	SR	No alignment	1	0	0	0	0	0	0	0	0	0	high
Instructor25	exam25_18	SR	No alignment	1	0	0	0	0	0	0	0	0	0	high
Instructor25	exam25_19	SR	No alignment	3	0	0	0	0	0	0	0	0	0	high
Instructor25	exam25_20	SR	No alignment	3	0	0	0	0	0	0	0	0	0	high
Instructor25	exam25_21	SR	No alignment	1	0	0	0	0	0	0	0	0	0	high
Instructor25	exam25_22	SR	No alignment	2	0	0	0	0	0	0	0	0	0	high
Instructor25	exam25_23	SR	No alignment	1	0	0	0	0	0	0	0	0	0	high
Instructor25	exam25_24	SR	No alignment	1	0	0	0	0	0	0	0	0	0	high
Instructor25	exam25_25	SR	No alignment	4	0	0	0	0	0	0	0	0	0	high
Instructor25	exam25_26	CR	No alignment	2	0	0	0	0	0	0	0	0	0	high
Instructor25	exam25_27	CR	No alignment	2	0	0	0	0	0	0	0	0	0	high
Instructor25	exam25_28	CR	No alignment	2	0	0	0	0	0	0	0	0	0	high
Instructor25	exam25_29	CR	No alignment	2	0	0	0	0	0	0	0	0	0	high
Instructor25	exam25_30	CR	No alignment	4	0	0	0	0	0	0	0	0	0	high
Instructor25	exam25_31	CR	Fully aligned	2	0	0	0	0	0	1	0	0	0	high
Instructor25	exam25_32	CR	Fully aligned	2	0	0	0	0	0	1	0	0	0	high
Instructor25	exam25_33	CR	Mostly aligned	2	0	0	0	0	0	1	0	0	0	high
Instructor25	exam25_34	CR	Mostly aligned	2	0	0	0	0	0	1	0	0	0	high
Instructor25	exam25_35	CR	No alignment	1	0	0	0	0	0	0	0	0	0	high
Instructor26	exam26_1	SR	No alignment	2	0	0	0	0	0	0	0	0	0	low
Instructor26	exam26_2	SR	No alignment	1	0	0	0	0	0	0	0	0	0	low
Instructor26	exam26_3	SR	No alignment	2	0	0	0	0	0	0	0	0	0	low
Instructor26	exam26_4	SR	No alignment	2	0	0	0	0	0	0	0	0	0	low
Instructor26	exam26_5	SR	No alignment	1	0	0	0	0	0	0	0	0	0	low
Instructor26	exam26_6	SR	No alignment	1	0	0	0	0	0	0	0	0	0	low
Instructor26	exam26_7	SR	No alignment	1	0	0	0	0	0	0	0	0	0	low
Instructor26	exam26_8	SR	No alignment	2	0	0	0	0	0	0	0	0	0	low
Instructor26	exam26_9	SR	No alignment	2	0	0	0	0	0	0	0	0	0	low
Instructor26	exam26_10	SR	No alignment	1	0	0	0	0	0	0	0	0	0	low
Instructor26	exam26_11	SR	No alignment	1	0	0	0	0	0	0	0	0	0	low
Instructor26	exam26_12	SR	No alignment	1	0	0	0	0	0	0	0	0	0	low
Instructor26	exam26_13	SR	Mostly aligned	2	0	0	0	0	0	0	0	0	0	low
Instructor26	exam26_14	SR	No alignment	2	0	0	0	0	0	0	0	0	0	low
Instructor26	exam26_15	SR	No alignment	2	0	0	0	0	0	0	0	0	0	low
Instructor26	exam26_16	SR	No alignment	1	0	0	0	0	0	0	0	0	0	low
Instructor26	exam26_17	SR	No alignment	2	0	0	0	0	0	0	0	0	0	low
Instructor26	exam26_18	SR	No alignment	1	0	0	0	0	0	0	0	0	0	low
Instructor26	exam26_19	SR	No alignment	1	0	0	0	0	0	0	0	0	0	low
NA	exam27_1	SR	No alignment	1	0	0	0	0	0	0	0	0	0	low
NA	exam27_2	SR	No alignment	1	0	0	0	0	0	0	0	0	0	low
NA	exam27_3	SR	No alignment	1	0	0	0	0	0	0	0	0	0	low
NA	exam27_4	SR	No alignment	1	0	0	0	0	0	0	0	0	0	low
NA	exam27_5	SR	No alignment	1	0	0	0	0	0	0	0	0	0	low
NA	exam27_6	SR	No alignment	1	0	0	0	0	0	0	0	0	0	low
NA	exam27_7	SR	No alignment	1	0	0	0	0	0	0	0	0	0	low
NA	exam27_8	SR	No alignment	2	0	0	0	0	0	0	0	0	0	low
NA	exam27_9	SR	No alignment	2	0	0	0	0	0	0	0	0	0	low
NA	exam27_10	SR	No alignment	2	0	0	0	0	0	0	0	0	0	low
NA	exam27_11	SR	No alignment	3	0	0	0	0	0	0	0	0	0	low
NA	exam27_12	SR	No alignment	3	0	0	0	0	0	0	0	0	0	low
NA	exam27_13	SR	No alignment	2	0	0	0	0	0	0	0	0	0	low
NA	exam27_14	SR	No alignment	2	0	0	0	0	0	0	0	0	0	low
NA	exam27_15	SR	No alignment	2	0	0	0	0	0	0	0	0	0	low
NA	exam27_16	SR	No alignment	2	0	0	0	0	0	0	0	0	0	low
NA	exam27_17	SR	No alignment	4	0	0	0	0	0	0	0	0	0	low
NA	exam27_18	SR	No alignment	3	0	0	0	0	0	0	0	0	0	low
NA	exam27_19	SR	Mostly aligned	2	0	0	0	0	0	0	0	0	0	low
NA	exam27_20	SR	No alignment	2	0	0	0	0	0	0	0	0	0	low
NA	exam27_21	SR	No alignment	4	0	0	0	0	0	0	0	0	0	low
NA	exam27_22	SR	No alignment	3	0	0	0	0	0	0	0	0	0	low
NA	exam27_23	SR	Partially aligned	4	0	0	0	0	0	0	0	0	0	low
NA	exam27_24	SR	Partially aligned	4	0	0	0	0	0	0	0	0	0	low
NA	exam27_25	SR	Mostly aligned	2	0	0	0	0	0	0	0	0	0	low
NA	exam27_26	SR	Mostly aligned	2	0	0	0	0	0	0	0	0	0	low
NA	exam27_27	SR	No alignment	2	0	0	0	0	0	0	0	0	0	low
NA	exam27_28	SR	No alignment	3	0	0	0	0	0	0	0	0	0	low
NA	exam27_29	SR	No alignment	1	0	0	0	0	0	0	0	0	0	low
NA	exam27_30	SR	No alignment	1	0	0	0	0	0	0	0	0	0	low
NA	exam27_31	SR	No alignment	1	0	0	0	0	0	0	0	0	0	low
NA	exam27_32	SR	No alignment	1	0	0	0	0	0	0	0	0	0	low
NA	exam27_33	SR	No alignment	1	0	0	0	0	0	0	0	0	0	low
NA	exam27_34	SR	No alignment	1	0	0	0	0	0	0	0	0	0	low
NA	exam27_35	SR	No alignment	1	0	0	0	0	0	0	0	0	0	low
NA	exam27_36	SR	No alignment	1	0	0	0	0	0	0	0	0	0	low
NA	exam27_37	SR	Partially aligned	2	0	0	0	0	0	0	0	0	0	low
NA	exam27_38	SR	Mostly aligned	4	0	0	0	0	0	0	0	0	0	low
NA	exam27_39	SR	Mostly aligned	2	0	0	0	0	0	0	0	0	0	low
NA	exam27_40	SR	No alignment	2	0	0	0	0	0	0	0	0	0	low
NA	exam27_41	SR	No alignment	1	0	0	0	0	0	0	0	0	0	low
NA	exam27_42	SR	No alignment	1	0	0	0	0	0	0	0	0	0	low
NA	exam27_43	SR	No alignment	1	0	0	0	0	0	0	0	0	0	low
NA	exam27_44	SR	No alignment	1	0	0	0	0	0	0	0	0	0	low
NA	exam27_45	SR	No alignment	1	0	0	0	0	0	0	0	0	0	low
NA	exam27_46	SR	Partially aligned	1	0	0	0	0	0	0	0	0	1	low
NA	exam27_47	SR	Partially aligned	1	0	0	0	0	0	0	0	0	1	low
NA	exam27_48	SR	Partially aligned	1	0	0	0	0	0	0	0	0	1	low
NA	exam27_49	SR	Partially aligned	1	0	0	0	0	0	0	0	0	1	low
NA	exam27_50	SR	Partially aligned	1	0	0	0	0	0	0	0	0	1	low
NA	exam27_51	SR	No alignment	2	0	0	0	0	0	0	0	0	0	low
NA	exam27_52	SR	No alignment	2	0	0	0	0	0	0	0	0	0	low
NA	exam27_53	SR	No alignment	2	0	0	0	0	0	0	0	0	0	low
NA	exam27_54	SR	No alignment	2	0	0	0	0	0	0	0	0	0	low
NA	exam27_55	SR	No alignment	3	0	0	0	0	0	0	0	0	0	low
NA	exam27_56	SR	No alignment	3	0	0	0	0	0	0	0	0	0	low
NA	exam27_57	SR	No alignment	2	0	0	0	0	0	0	0	0	0	low
NA	exam27_58	SR	Partially aligned	2	0	0	0	0	0	0	0	0	0	low
NA	exam27_59	SR	Partially aligned	2	0	0	0	0	0	0	0	0	0	low
NA	exam27_60	SR	Partially aligned	2	0	0	0	0	0	0	0	0	0	low
NA	exam27_61	SR	Partially aligned	2	0	0	0	0	0	0	0	0	0	low
NA	exam27_62	SR	Partially aligned	2	0	0	0	0	0	0	0	0	0	low
NA	exam27_63	SR	Partially aligned	2	0	0	0	0	0	0	0	0	0	low
NA	exam27_64	SR	Partially aligned	2	0	0	0	0	0	0	0	0	0	low
NA	exam27_65	SR	Partially aligned	2	0	0	0	0	0	0	0	0	0	low
NA	exam27_66	SR	Partially aligned	2	0	0	0	0	0	0	0	0	0	low
NA	exam27_67	SR	Mostly aligned	2	0	0	0	0	0	0	0	0	0	low
NA	exam27_68	SR	Mostly aligned	4	0	0	0	0	0	0	0	0	0	low
NA	exam27_69	SR	No alignment	4	0	0	0	0	0	0	0	0	0	low
NA	exam27_70	SR	No alignment	4	0	0	0	0	0	0	0	0	0	low
NA	exam27_71	SR	No alignment	3	0	0	0	0	0	0	0	0	0	low
NA	exam27_72	SR	No alignment	3	0	0	0	0	0	0	0	0	0	low
NA	exam27_73	SR	No alignment	3	0	0	0	0	0	0	0	0	0	low
NA	exam27_74	SR	No alignment	2	0	0	0	0	0	0	0	0	0	low
NA	exam27_75	SR	No alignment	1	0	0	0	0	0	0	0	0	0	low
NA	exam27_76	SR	No alignment	1	0	0	0	0	0	0	0	0	0	low
NA	exam27_77	SR	No alignment	1	0	0	0	0	0	0	0	0	0	low
NA	exam27_78	SR	No alignment	1	0	0	0	0	0	0	0	0	0	low
NA	exam27_79	SR	Partially aligned	1	0	0	0	0	0	0	0	0	0	low
NA	exam27_80	SR	Partially aligned	1	0	0	0	0	0	0	0	0	0	low
NA	exam27_81	SR	Partially aligned	2	0	0	0	0	0	0	0	0	0	low
NA	exam27_82	SR	Partially aligned	2	0	0	0	0	0	0	0	0	0	low
NA	exam27_83	SR	Mostly aligned	4	0	0	0	0	0	0	0	0	0	low
NA	exam27_84	SR	Mostly aligned	4	0	0	0	0	0	0	0	0	0	low
Instructor29	exam29_1	SR	No alignment	1	0	0	0	0	0	0	0	0	0	high
Instructor29	exam29_2	SR	No alignment	1	0	0	0	0	0	0	0	0	0	high
Instructor29	exam29_3	SR	No alignment	3	0	0	0	0	0	0	0	0	0	high
Instructor29	exam29_4	SR	No alignment	4	0	0	0	0	0	0	0	0	0	high
Instructor29	exam29_5	SR	No alignment	2	0	0	0	0	0	0	0	0	0	high
Instructor29	exam29_6	SR	No alignment	2	0	0	0	0	0	0	0	0	0	high
Instructor29	exam29_7	CR	No alignment	5	0	0	0	0	0	0	0	0	0	high
Instructor29	exam29_8	CR	No alignment	4	0	0	0	0	0	0	0	0	0	high
Instructor29	exam29_9	SR	Mostly aligned	4	0	0	0	0	0	0	0	0	0	high
Instructor29	exam29_10	SR	Mostly aligned	3	0	0	0	0	0	0	0	0	0	high
Instructor29	exam29_11	CR	No alignment	2	0	0	0	0	0	0	0	0	0	high
Instructor29	exam29_12	SR	No alignment	1	0	0	0	0	0	0	0	0	0	high
Instructor29	exam29_13	SR	Mostly aligned	4	1	0	0	0	0	0	0	0	0	high
Instructor29	exam29_14	SR	No alignment	1	0	0	0	0	0	0	0	0	0	high
Instructor29	exam29_15	CR	No alignment	5	1	0	0	0	0	0	0	0	0	high
Instructor29	exam29_16	SR	No alignment	1	0	0	0	0	0	0	0	0	0	high
Instructor29	exam29_17	SR	No alignment	2	0	0	0	0	0	0	0	0	0	high
Instructor29	exam29_18	SR	No alignment	2	0	0	0	0	0	0	0	0	0	high
Instructor29	exam29_19	CR	No alignment	4	0	0	0	0	0	0	0	0	0	high
Instructor29	exam29_20	CR	No alignment	4	0	0	0	0	0	0	0	0	0	high
Instructor29	exam29_21	CR	No alignment	4	0	0	0	0	0	0	0	0	0	high
Instructor29	exam29_22	SR	No alignment	1	0	0	0	0	0	0	0	0	0	high
Instructor29	exam29_23	SR	No alignment	2	0	0	0	0	0	0	0	0	0	high
Instructor29	exam29_24	CR	No alignment	4	0	0	0	0	0	0	0	0	0	high
Instructor29	exam29_25	CR	No alignment	4	0	0	0	0	0	0	0	0	0	high
Instructor29	exam29_26	CR	Fully aligned	6	0	0	0	0	0	0	0	0	0	high
Instructor32	exam32_1	SR	No alignment	1	0	0	0	0	0	0	0	0	0	high
Instructor32	exam32_2	SR	No alignment	1	0	0	0	0	0	0	0	0	0	high
Instructor32	exam32_3	SR	No alignment	2	0	0	0	0	0	0	0	0	0	high
Instructor32	exam32_4	SR	No alignment	2	0	0	0	0	0	0	0	0	0	high
Instructor32	exam32_5	SR	No alignment	2	0	0	0	0	0	0	0	0	0	high
Instructor32	exam32_6	SR	No alignment	2	0	0	0	0	0	0	0	0	0	high
Instructor32	exam32_7	SR	No alignment	1	0	0	0	0	0	0	0	0	0	high
Instructor32	exam32_8	SR	No alignment	1	0	0	0	0	0	0	0	0	0	high
Instructor32	exam32_9	SR	Mostly aligned	4	0	0	0	0	0	0	0	0	0	high
Instructor32	exam32_10	SR	Mostly aligned	4	0	0	0	0	0	0	0	0	0	high
Instructor32	exam32_11	SR	Mostly aligned	2	0	0	0	0	0	0	0	0	0	high
Instructor32	exam32_12	SR	Mostly aligned	2	0	0	0	0	0	0	0	0	0	high
Instructor32	exam32_13	SR	No alignment	1	0	0	0	0	0	0	0	0	0	high
Instructor32	exam32_14	CR	Partially aligned	3	0	0	0	1	0	0	0	0	0	high
Instructor32	exam32_15	CR	No alignment	1	0	0	0	0	0	0	0	0	0	high
Instructor32	exam32_16	CR	No alignment	1	0	0	0	0	0	0	0	0	0	high
Instructor32	exam32_17	CR	No alignment	1	0	0	0	0	0	0	0	0	0	high
Instructor32	exam32_18	CR	No alignment	4	0	0	0	0	0	0	0	0	0	high
Instructor37	exam37_1	SR	No alignment	1	0	0	0	0	0	0	0	0	0	high
Instructor37	exam37_2	SR	No alignment	3	0	0	0	0	0	0	0	0	0	high
Instructor37	exam37_3	SR	No alignment	1	0	0	0	0	0	0	0	0	0	high
Instructor37	exam37_4	SR	No alignment	1	0	0	0	0	0	0	0	0	0	high
Instructor37	exam37_5	SR	No alignment	2	0	0	0	0	0	0	0	0	0	high
Instructor37	exam37_6	SR	Fully aligned	5	0	0	0	0	0	0	0	0	0	high
Instructor37	exam37_7	SR	No alignment	2	0	0	0	0	0	0	0	0	0	high
Instructor37	exam37_8	SR	No alignment	2	0	0	0	0	0	0	0	0	0	high
Instructor37	exam37_9	SR	No alignment	2	0	0	0	0	0	0	0	0	0	high
Instructor37	exam37_10	SR	No alignment	1	0	0	0	0	0	0	0	0	0	high
Instructor37	exam37_11	SR	No alignment	2	0	0	0	0	0	0	0	0	0	high
Instructor37	exam37_12	SR	No alignment	1	0	0	0	0	0	0	0	0	0	high
Instructor37	exam37_13	SR	No alignment	1	0	0	0	0	0	0	0	0	0	high
Instructor37	exam37_14	SR	No alignment	2	0	0	0	0	0	0	0	0	0	high
Instructor37	exam37_15	SR	No alignment	2	0	0	0	0	0	0	0	0	0	high
Instructor37	exam37_16	SR	No alignment	1	0	0	0	0	0	0	0	0	0	high
Instructor37	exam37_17	SR	No alignment	1	0	0	0	0	0	0	0	0	0	high
Instructor37	exam37_18	SR	No alignment	1	0	0	0	0	0	0	0	0	0	high
Instructor37	exam37_19	SR	No alignment	2	0	0	0	0	0	0	0	0	0	high
Instructor37	exam37_20	SR	No alignment	1	0	0	0	0	0	0	0	0	0	high
Instructor37	exam37_21	SR	No alignment	1	0	0	0	0	0	0	0	0	0	high
Instructor37	exam37_22	CR	Fully aligned	5	0	0	0	0	0	0	0	0	0	high
Instructor37	exam37_23	CR	Fully aligned	4	0	0	0	0	0	0	0	0	0	high
Instructor37	exam37_24	CR	Fully aligned	5	0	0	0	0	0	0	0	0	0	high
Instructor37	exam37_25	CR	Fully aligned	4	0	0	0	0	0	0	0	0	0	high
Instructor37	exam37_26	CR	Fully aligned	4	0	0	0	0	0	0	0	0	0	high
Instructor39	exam39_1	CR	No alignment	1	0	0	0	0	0	0	0	0	0	low
Instructor39	exam39_2	CR	No alignment	2	0	0	0	0	0	0	0	0	0	low
Instructor39	exam39_3	SR	No alignment	1	0	0	0	0	0	0	0	0	0	low
Instructor39	exam39_4	SR	No alignment	1	0	0	0	0	0	0	0	0	0	low
Instructor39	exam39_5	CR	No alignment	4	0	0	0	0	0	0	0	0	0	low
Instructor39	exam39_6	CR	No alignment	1	0	0	0	0	0	0	0	0	0	low
Instructor39	exam39_7	CR	No alignment	1	0	0	0	0	0	0	0	0	0	low
Instructor39	exam39_8	SR	No alignment	1	0	0	0	0	0	0	0	0	0	low
Instructor39	exam39_9	SR	No alignment	1	0	0	0	0	0	0	0	0	0	low
Instructor39	exam39_10	SR	No alignment	1	0	0	0	0	0	0	0	0	0	low
Instructor39	exam39_11	SR	No alignment	1	0	0	0	0	0	0	0	0	0	low
Instructor39	exam39_12	SR	No alignment	1	0	0	0	0	0	0	0	0	0	low
Instructor42	exam42_1	SR	Partially aligned	1	0	0	0	0	0	0	1	0	0	high
Instructor42	exam42_2	SR	No alignment	1	0	0	0	0	0	0	0	0	0	high
Instructor42	exam42_3	SR	No alignment	1	0	0	0	0	0	0	0	0	0	high
Instructor42	exam42_4	SR	No alignment	1	0	0	0	0	0	0	0	0	0	high
Instructor42	exam42_5	SR	No alignment	3	0	0	0	0	0	0	0	0	0	high
Instructor42	exam42_6	SR	No alignment	1	0	0	0	0	0	0	0	0	0	high
Instructor42	exam42_7	SR	No alignment	1	0	0	0	0	0	0	0	0	0	high
Instructor42	exam42_8	SR	No alignment	2	0	0	0	0	0	0	0	0	0	high
Instructor42	exam42_9	SR	No alignment	1	0	0	0	0	0	0	0	0	0	high
Instructor42	exam42_10	SR	Partially aligned	1	0	1	0	0	0	0	0	0	0	high
Instructor42	exam42_10	SR	Partially aligned	1	0	1	0	0	0	0	0	0	0	high
Instructor42	exam42_10	SR	Partially aligned	1	0	1	0	0	0	0	0	0	0	high
Instructor42	exam42_10	SR	Partially aligned	1	0	1	0	0	0	0	0	0	0	high
Instructor42	exam42_11	SR	No alignment	2	0	0	0	0	0	0	0	0	0	high
Instructor42	exam42_12	CR	No alignment	1	0	0	0	0	0	0	0	0	0	high
Instructor42	exam42_13	SR	No alignment	1	0	0	0	0	0	0	0	0	0	high
Instructor42	exam42_14	CR	No alignment	1	0	0	0	0	0	0	0	0	0	high
Instructor42	exam42_15	SR	Partially aligned	2	0	0	0	0	0	0	0	0	0	high
Instructor42	exam42_16	SR	Partially aligned	2	1	0	0	0	0	0	0	0	0	high
Instructor42	exam42_17	SR	No alignment	1	0	0	0	0	0	0	0	0	0	high
Instructor42	exam42_18	SR	No alignment	1	0	0	0	0	0	0	0	0	0	high
Instructor42	exam42_19	SR	No alignment	1	0	0	0	0	0	0	0	0	0	high
Instructor42	exam42_20	SR	No alignment	1	0	0	0	0	0	0	0	0	0	high
Instructor42	exam42_21	CR	No alignment	1	0	0	0	0	0	0	0	0	0	high
Instructor42	exam42_22	SR	No alignment	1	0	0	0	0	0	0	0	0	0	high
Instructor42	exam42_23	SR	No alignment	1	0	0	0	0	0	0	0	0	0	high
Instructor42	exam42_24	SR	No alignment	2	0	0	0	0	0	0	0	0	0	high
Instructor42	exam42_25	SR	No alignment	1	0	0	0	0	0	0	0	0	0	high
Instructor42	exam42_26	SR	No alignment	1	0	0	0	0	0	0	0	0	0	high
Instructor42	exam42_27	SR	No alignment	2	0	0	0	0	0	0	0	0	0	high
Instructor42	exam42_28	SR	No alignment	2	0	0	0	0	0	0	0	0	0	high
Instructor42	exam42_29	SR	No alignment	1	0	0	0	0	0	0	0	0	0	high
Instructor42	exam42_30	SR	No alignment	1	0	0	0	0	0	0	0	0	0	high
Instructor42	exam42_31	SR	No alignment	1	0	0	0	0	0	0	0	0	0	high
Instructor42	exam42_32	SR	No alignment	1	0	0	0	0	0	0	0	0	0	high
Instructor42	exam42_33	SR	No alignment	1	0	0	0	0	0	0	0	0	0	high
Instructor42	exam42_34	SR	No alignment	1	0	0	0	0	0	0	0	0	0	high
Instructor42	exam42_35	SR	No alignment	1	0	0	0	0	0	0	0	0	0	high
Instructor42	exam42_36	SR	No alignment	1	0	0	0	0	0	0	0	0	0	high
Instructor42	exam42_37	SR	No alignment	1	0	0	0	0	0	0	0	0	0	high
Instructor42	exam42_38	SR	No alignment	2	0	0	0	0	0	0	0	0	0	high
Instructor42	exam42_39	SR	No alignment	2	0	0	0	0	0	0	0	0	0	high
Instructor42	exam42_40	SR	No alignment	2	0	0	0	0	0	0	0	0	0	high
Instructor42	exam42_41	CR	No alignment	1	0	0	0	0	0	0	0	0	0	high
Instructor42	exam42_42	CR	No alignment	1	0	0	0	0	0	0	0	0	0	high
Instructor42	exam42_43	SR	Partially aligned	2	0	0	0	0	0	0	0	0	0	high
Instructor42	exam42_44	SR	Partially aligned	1	0	0	0	0	1	0	0	0	0	high
Instructor42	exam42_45	SR	No alignment	1	0	0	0	0	0	0	0	0	0	high
Instructor42	exam42_46	CR	Partially aligned	1	0	0	0	0	1	1	0	0	0	high
Instructor42	exam42_47	SR	No alignment	1	0	0	0	0	0	0	0	0	0	high
Instructor42	exam42_48	SR	No alignment	1	0	0	0	0	0	0	0	0	0	high
Instructor43	exam43_1	SR	No alignment	1	0	0	0	0	0	0	0	0	0	Zero times
Instructor43	exam43_2	SR	No alignment	2	0	0	0	0	0	0	0	0	0	Zero times
Instructor43	exam43_3	SR	No alignment	2	0	0	0	0	0	0	0	0	0	Zero times
Instructor43	exam43_4	SR	No alignment	3	0	0	0	0	0	0	0	0	0	Zero times
Instructor43	exam43_5	SR	No alignment	2	0	0	0	0	0	0	0	0	0	Zero times
Instructor43	exam43_6	SR	No alignment	1	0	0	0	0	0	0	0	0	0	Zero times
Instructor43	exam43_7	SR	No alignment	1	0	0	0	0	0	0	0	0	0	Zero times
Instructor43	exam43_8	SR	No alignment	2	0	0	0	0	0	0	0	0	0	Zero times
Instructor43	exam43_9	SR	No alignment	1	0	0	0	0	0	0	0	0	0	Zero times
Instructor43	exam43_10	SR	No alignment	1	0	0	0	0	0	0	0	0	0	Zero times
Instructor43	exam43_11	SR	No alignment	2	0	0	0	0	0	0	0	0	0	Zero times
Instructor43	exam43_12	SR	No alignment	2	0	0	0	0	0	0	0	0	0	Zero times
Instructor43	exam43_13	SR	No alignment	3	0	0	0	0	0	0	0	0	0	Zero times
Instructor43	exam43_14	SR	No alignment	2	0	0	0	0	0	0	0	0	0	Zero times
Instructor43	exam43_15	SR	No alignment	2	0	0	0	0	0	0	0	0	0	Zero times
Instructor43	exam43_16	SR	Partially aligned	1	0	0	0	0	0	0	0	0	0	Zero times
Instructor43	exam43_17	SR	Partially aligned	2	0	0	0	0	0	0	0	0	0	Zero times
Instructor43	exam43_18	SR	Mostly aligned	2	0	0	0	0	0	0	0	0	0	Zero times
Instructor43	exam43_19	CR	No alignment	1	0	0	0	0	0	0	0	0	0	Zero times
Instructor43	exam43_20	SR	No alignment	1	0	0	0	0	0	0	0	0	0	Zero times
Instructor43	exam43_21	SR	No alignment	1	0	0	0	0	0	0	0	0	0	Zero times
Instructor43	exam43_22	SR	Partially aligned	1	0	0	0	0	0	0	0	0	0	Zero times
Instructor43	exam43_23	SR	Partially aligned	2	0	0	0	0	0	0	0	0	0	Zero times
Instructor43	exam43_24	SR	No alignment	1	0	0	0	0	0	0	0	0	0	Zero times
Instructor43	exam43_25	SR	No alignment	1	0	0	0	0	0	0	0	0	0	Zero times
Instructor43	exam43_26	SR	No alignment	1	0	0	0	0	0	0	0	0	0	Zero times
Instructor43	exam43_27	SR	No alignment	1	0	0	0	0	0	0	0	0	0	Zero times
Instructor43	exam43_28	SR	No alignment	1	0	0	0	0	0	0	0	0	0	Zero times
Instructor43	exam43_29	SR	No alignment	1	0	0	0	0	0	0	0	0	0	Zero times
Instructor43	exam43_30	SR	No alignment	2	0	0	0	0	0	0	0	0	0	Zero times
Instructor43	exam43_31	SR	No alignment	2	0	0	0	0	0	0	0	0	0	Zero times
Instructor43	exam43_32	SR	No alignment	1	0	0	0	0	0	0	0	0	0	Zero times
Instructor43	exam43_33	SR	No alignment	1	0	0	0	0	0	0	0	0	0	Zero times
Instructor43	exam43_34	SR	No alignment	1	0	0	0	0	0	0	0	0	0	Zero times
Instructor43	exam43_35	SR	No alignment	1	0	0	0	0	0	0	0	0	0	Zero times
Instructor43	exam43_36	SR	No alignment	2	0	0	0	0	0	0	0	0	0	Zero times
Instructor43	exam43_37	SR	No alignment	1	0	0	0	0	0	0	0	0	0	Zero times
Instructor43	exam43_38	SR	No alignment	1	0	0	0	0	0	0	0	0	0	Zero times
Instructor43	exam43_39	SR	Partially aligned	2	0	0	0	0	0	0	0	0	0	Zero times
Instructor43	exam43_40	SR	No alignment	1	0	0	0	0	0	0	0	0	0	Zero times
Instructor43	exam43_41	SR	No alignment	1	0	0	0	0	0	0	0	0	0	Zero times
Instructor43	exam43_42	SR	No alignment	1	0	0	0	0	0	0	0	0	0	Zero times
Instructor43	exam43_43	SR	No alignment	1	0	0	0	0	0	0	0	0	0	Zero times
Instructor43	exam43_44	SR	No alignment	3	0	0	0	0	0	0	0	0	0	Zero times
Instructor43	exam43_45	SR	Partially aligned	2	0	0	0	0	0	0	0	0	0	Zero times
Instructor43	exam43_46	SR	No alignment	3	0	0	0	0	0	0	0	0	0	Zero times
Instructor43	exam43_47	SR	No alignment	2	0	0	0	0	0	0	0	0	0	Zero times
Instructor43	exam43_48	SR	No alignment	1	0	0	0	0	0	0	0	0	0	Zero times
Instructor43	exam43_49	SR	No alignment	2	0	0	0	0	0	0	0	0	0	Zero times
Instructor43	exam43_50	SR	No alignment	2	0	0	0	0	0	0	0	0	0	Zero times
Instructor44	exam44_1	SR	No alignment	2	0	0	0	0	0	0	0	0	0	low
Instructor44	exam44_2	SR	No alignment	1	0	0	0	0	0	0	0	0	0	low
Instructor44	exam44_3	SR	No alignment	1	0	0	0	0	0	0	0	0	0	low
Instructor44	exam44_4	SR	No alignment	1	0	0	0	0	0	0	0	0	0	low
Instructor44	exam44_5	SR	No alignment	1	0	0	0	0	0	0	0	0	0	low
Instructor44	exam44_6	SR	No alignment	3	0	0	0	0	0	0	0	0	0	low
Instructor44	exam44_7	SR	Mostly aligned	4	0	0	0	0	0	0	0	0	0	low
Instructor44	exam44_8	SR	No alignment	2	0	0	0	0	0	0	0	0	0	low
Instructor44	exam44_9	SR	No alignment	2	0	0	0	0	0	0	0	0	0	low
Instructor44	exam44_10	SR	No alignment	1	0	0	0	0	0	0	0	0	0	low
Instructor44	exam44_11	SR	No alignment	2	0	0	0	0	0	0	0	0	0	low
Instructor44	exam44_12	SR	No alignment	1	0	0	0	0	0	0	0	0	0	low
Instructor44	exam44_13	SR	No alignment	1	0	0	0	0	0	0	0	0	0	low
Instructor44	exam44_14	SR	No alignment	2	0	0	0	0	0	0	0	0	0	low
Instructor44	exam44_15	SR	Mostly aligned	4	0	0	0	0	0	0	0	0	0	low
Instructor44	exam44_16	SR	No alignment	2	0	0	0	0	0	0	0	0	0	low
Instructor44	exam44_17	SR	No alignment	1	0	0	0	0	0	0	0	0	0	low
Instructor44	exam44_18	SR	Mostly aligned	3	0	0	0	0	0	0	0	0	0	low
Instructor44	exam44_19	SR	No alignment	2	0	0	0	0	0	0	0	0	0	low
Instructor47	exam47_1	SR	Partially aligned	1	0	0	0	0	0	0	0	0	0	low
Instructor47	exam47_2	SR	No alignment	1	0	0	0	0	0	0	0	0	0	low
Instructor47	exam47_3	SR	No alignment	1	0	0	0	0	0	0	0	0	0	low
Instructor47	exam47_4	SR	No alignment	1	0	0	0	0	0	0	0	0	0	low
Instructor47	exam47_5	SR	No alignment	1	0	0	0	0	0	0	0	0	0	low
Instructor47	exam47_6	SR	No alignment	2	0	0	0	0	0	0	0	0	0	low
Instructor47	exam47_7	SR	No alignment	1	0	0	0	0	0	0	0	0	0	low
Instructor47	exam47_8	SR	No alignment	1	0	0	0	0	0	0	0	0	0	low
Instructor47	exam47_9	SR	No alignment	1	0	0	0	0	0	0	0	0	0	low
Instructor47	exam47_10	SR	No alignment	1	0	0	0	0	0	0	0	0	0	low
Instructor47	exam47_11	SR	No alignment	1	0	0	0	0	0	0	0	0	0	low
Instructor47	exam47_12	SR	No alignment	2	0	0	0	0	0	0	0	0	0	low
Instructor47	exam47_13	SR	No alignment	1	0	0	0	0	0	0	0	0	0	low
Instructor47	exam47_14	SR	No alignment	1	0	0	0	0	0	0	0	0	0	low
Instructor47	exam47_15	SR	No alignment	2	0	0	0	0	0	0	0	0	0	low
Instructor47	exam47_16	SR	No alignment	3	0	0	0	0	0	0	0	0	0	low
Instructor47	exam47_17	SR	No alignment	1	0	0	0	0	0	0	0	0	0	low
Instructor47	exam47_18	SR	No alignment	1	0	0	0	0	0	0	0	0	0	low
Instructor47	exam47_19	SR	No alignment	2	0	0	0	0	0	0	0	0	0	low
Instructor47	exam47_20	SR	No alignment	1	0	0	0	0	0	0	0	0	0	low
Instructor47	exam47_21	SR	Partially aligned	1	0	0	0	0	0	0	0	0	0	low
Instructor47	exam47_22	SR	No alignment	1	0	0	0	0	0	0	0	0	0	low
Instructor47	exam47_23	SR	No alignment	1	0	0	0	0	0	0	0	0	0	low
Instructor47	exam47_24	SR	No alignment	1	0	0	0	0	0	0	0	0	0	low
Instructor47	exam47_25	SR	No alignment	1	0	0	0	0	0	0	0	0	0	low
Instructor47	exam47_26	SR	No alignment	1	0	0	0	0	0	0	0	0	0	low
Instructor47	exam47_27	SR	No alignment	1	0	0	0	0	0	0	0	0	0	low
Instructor47	exam47_28	SR	No alignment	1	0	0	0	0	0	0	0	0	0	low
Instructor47	exam47_29	SR	No alignment	2	0	0	0	0	0	0	0	0	0	low
Instructor47	exam47_30	SR	No alignment	2	0	0	0	0	0	0	0	0	0	low
Instructor47	exam47_31	SR	No alignment	1	0	0	0	0	0	0	0	0	0	low
Instructor47	exam47_32	SR	No alignment	1	0	0	0	0	0	0	0	0	0	low
Instructor47	exam47_33	SR	No alignment	1	0	0	0	0	0	0	0	0	0	low
Instructor47	exam47_34	SR	No alignment	1	0	0	0	0	0	0	0	0	0	low
Instructor47	exam47_35	SR	No alignment	1	0	0	0	0	0	0	0	0	0	low
Instructor47	exam47_36	SR	No alignment	1	0	0	0	0	0	0	0	0	0	low
Instructor47	exam47_37	SR	No alignment	2	0	0	0	0	0	0	0	0	0	low
Instructor47	exam47_38	SR	No alignment	1	0	0	0	0	0	0	0	0	0	low
Instructor47	exam47_39	CR	No alignment	2	0	0	0	0	0	0	0	0	0	low
Instructor47	exam47_40	CR	No alignment	1	0	0	0	0	0	0	0	0	0	low
Instructor47	exam47_41	CR	No alignment	1	0	0	0	0	0	0	0	0	0	low
Instructor47	exam47_42	CR	No alignment	2	0	0	0	0	0	0	0	0	0	low
Instructor47	exam47_43	CR	Fully aligned	4	0	0	0	0	0	0	0	0	0	low
Instructor48	exam48_1	CR	No alignment	6	0	0	0	0	0	0	0	0	0	low
Instructor50	exam50_1	SR	No alignment	1	0	0	0	0	0	0	0	0	0	low
Instructor50	exam50_2	SR	No alignment	1	0	0	0	0	0	0	0	0	0	low
Instructor50	exam50_3	SR	No alignment	1	0	0	0	0	0	0	0	0	0	low
Instructor50	exam50_4	SR	No alignment	1	0	0	0	0	0	0	0	0	0	low
Instructor50	exam50_5	SR	No alignment	1	0	0	0	0	0	0	0	0	0	low
Instructor50	exam50_6	SR	No alignment	1	0	0	0	0	0	0	0	0	0	low
Instructor50	exam50_7	SR	No alignment	1	0	0	0	0	0	0	0	0	0	low
Instructor50	exam50_8	SR	No alignment	1	0	0	0	0	0	0	0	0	0	low
Instructor50	exam50_9	SR	No alignment	1	0	0	0	0	0	0	0	0	0	low
Instructor50	exam50_10	SR	No alignment	1	0	0	0	0	0	0	0	0	0	low
Instructor50	exam50_11	SR	No alignment	2	0	0	0	0	0	0	0	0	0	low
Instructor50	exam50_12	SR	No alignment	1	0	0	0	0	0	0	0	0	0	low
Instructor50	exam50_13	SR	No alignment	1	0	0	0	0	0	0	0	0	0	low
Instructor50	exam50_14	SR	No alignment	2	0	0	0	0	0	0	0	0	0	low
Instructor50	exam50_15	SR	No alignment	1	0	0	0	0	0	0	0	0	0	low
Instructor50	exam50_16	SR	No alignment	1	0	0	0	0	0	0	0	0	0	low
Instructor50	exam50_17	SR	No alignment	1	0	0	0	0	0	0	0	0	0	low
Instructor50	exam50_18	SR	No alignment	1	0	0	0	0	0	0	0	0	0	low
Instructor50	exam50_19	SR	No alignment	2	0	0	0	0	0	0	0	0	0	low
Instructor50	exam50_20	SR	No alignment	1	0	0	0	0	0	0	0	0	0	low
Instructor50	exam50_21	SR	Fully aligned	2	0	0	0	0	0	0	0	0	0	low
Instructor50	exam50_22	SR	No alignment	1	0	0	0	0	0	0	0	0	0	low
Instructor50	exam50_23	SR	No alignment	1	0	0	0	0	0	0	0	0	0	low
Instructor50	exam50_24	SR	No alignment	2	0	0	0	0	0	0	0	0	0	low
Instructor50	exam50_25	SR	No alignment	2	0	0	0	0	0	0	0	0	0	low
Instructor50	exam50_26	SR	No alignment	1	0	0	0	0	0	0	0	0	0	low
Instructor50	exam50_27	SR	No alignment	3	0	0	0	0	0	0	0	0	0	low
Instructor50	exam50_28	SR	No alignment	2	0	0	0	0	0	0	0	0	0	low
Instructor50	exam50_29	SR	No alignment	2	0	0	0	0	0	0	0	0	0	low
Instructor50	exam50_30	SR	No alignment	4	0	0	0	0	0	0	0	0	0	low
Instructor50	exam50_31	SR	No alignment	2	0	0	0	0	0	0	0	0	0	low
Instructor50	exam50_32	SR	No alignment	1	0	0	0	0	0	0	0	0	0	low
Instructor50	exam50_33	SR	No alignment	2	0	0	0	0	0	0	0	0	0	low
Instructor50	exam50_34	SR	No alignment	1	0	0	0	0	0	0	0	0	0	low
Instructor50	exam50_35	SR	No alignment	1	0	0	0	0	0	0	0	0	0	low
Instructor50	exam50_36	SR	No alignment	1	0	0	0	0	0	0	0	0	0	low
Instructor50	exam50_37	SR	No alignment	1	0	0	0	0	0	0	0	0	0	low
Instructor50	exam50_38	SR	No alignment	3	0	0	0	0	0	0	0	0	0	low
Instructor50	exam50_39	SR	No alignment	2	0	0	0	0	0	0	0	0	0	low
Instructor50	exam50_40	SR	Mostly aligned	4	0	0	0	0	0	0	0	0	0	low
Instructor50	exam50_41	SR	Mostly aligned	4	0	0	0	0	0	0	0	0	0	low
Instructor50	exam50_42	SR	No alignment	2	0	0	0	0	0	0	0	0	0	low
Instructor50	exam50_43	SR	No alignment	2	0	0	0	0	0	0	0	0	0	low
Instructor50	exam50_44	SR	No alignment	2	0	0	0	0	0	0	0	0	0	low
Instructor50	exam50_45	SR	No alignment	3	0	0	0	0	0	0	0	0	0	low
Instructor50	exam50_46	SR	No alignment	2	0	0	0	0	0	0	0	0	0	low
Instructor50	exam50_47	SR	No alignment	2	0	0	0	0	0	0	0	0	0	low
Instructor50	exam50_48	SR	No alignment	1	0	0	0	0	0	0	0	0	0	low
Instructor50	exam50_49	SR	No alignment	2	0	0	0	0	0	0	0	0	0	low
Instructor50	exam50_50	SR	No alignment	1	0	0	0	0	0	0	0	0	0	low
Instructor50	exam50_51	SR	No alignment	2	0	0	0	0	0	0	0	0	0	low
Instructor50	exam50_52	SR	No alignment	1	0	0	0	0	0	0	0	0	0	low
Instructor50	exam50_53	SR	No alignment	3	0	0	0	0	0	0	0	0	0	low
Instructor50	exam50_54	SR	No alignment	1	0	0	0	0	0	0	0	0	0	low
Instructor50	exam50_55	SR	No alignment	2	0	0	0	0	0	0	0	0	0	low
Instructor50	exam50_56	SR	No alignment	2	0	0	0	0	0	0	0	0	0	low
Instructor50	exam50_57	SR	No alignment	3	0	0	0	0	0	0	0	0	0	low
Instructor50	exam50_58	SR	No alignment	1	0	0	0	0	0	0	0	0	0	low
Instructor50	exam50_59	SR	No alignment	1	0	0	0	0	0	0	0	0	0	low
Instructor50	exam50_60	SR	No alignment	2	0	0	0	0	0	0	0	0	0	low
Instructor50	exam50_61	CR	No alignment	3	0	0	0	0	0	0	0	0	0	low
Instructor50	exam50_62	CR	No alignment	4	0	0	0	0	0	0	0	0	0	low
Instructor50	exam50_63	CR	No alignment	3	0	0	0	0	0	0	0	0	0	low
Instructor50	exam50_64	CR	No alignment	3	0	0	0	0	0	0	0	0	0	low
Instructor50	exam50_65	CR	No alignment	3	0	0	0	0	0	0	0	0	0	low
Instructor50	exam50_66	CR	No alignment	1	0	0	0	0	0	0	0	0	0	low
Instructor50	exam50_67	CR	No alignment	2	0	0	0	0	0	0	0	0	0	low
Instructor50	exam50_68	CR	No alignment	1	0	0	0	0	0	0	0	0	0	low
Instructor52	exam52_1	SR	No alignment	1	0	0	0	0	0	0	0	0	0	low
Instructor52	exam52_2	SR	No alignment	1	0	0	0	0	0	0	0	0	0	low
Instructor52	exam52_3	SR	No alignment	1	0	0	0	0	0	0	0	0	0	low
Instructor52	exam52_4	SR	Partially aligned	2	0	0	0	0	0	0	0	0	0	low
Instructor52	exam52_5	SR	Partially aligned	2	0	0	0	0	0	0	0	0	0	low
Instructor52	exam52_6	SR	Partially aligned	2	0	0	0	0	0	0	0	0	0	low
Instructor52	exam52_7	SR	No alignment	1	0	0	0	0	0	0	0	0	0	low
Instructor52	exam52_8	SR	Mostly aligned	2	0	0	0	0	0	0	0	0	0	low
Instructor52	exam52_9	SR	No alignment	1	0	0	0	0	0	0	0	0	0	low
Instructor52	exam52_10	SR	No alignment	1	0	0	0	0	0	0	0	0	0	low
Instructor52	exam52_11	SR	No alignment	1	0	0	0	0	0	0	0	0	0	low
Instructor52	exam52_12	SR	No alignment	2	0	0	0	0	0	0	0	0	0	low
Instructor52	exam52_13	SR	No alignment	2	0	0	0	0	0	0	0	0	0	low
Instructor52	exam52_14	SR	Partially aligned	2	0	0	0	0	0	0	0	0	0	low
Instructor52	exam52_15	SR	Partially aligned	2	0	0	0	0	0	0	0	0	0	low
Instructor52	exam52_16	SR	Partially aligned	2	0	0	0	0	0	0	0	0	0	low
Instructor52	exam52_17	SR	No alignment	1	0	0	0	0	0	0	0	0	0	low
Instructor52	exam52_18	SR	No alignment	1	0	0	0	0	0	0	0	0	0	low
Instructor52	exam52_19	SR	No alignment	1	0	0	0	0	0	0	0	0	0	low
Instructor52	exam52_20	SR	No alignment	1	0	0	0	0	0	0	0	0	0	low
Instructor52	exam52_21	SR	Partially aligned	1	0	0	0	0	0	0	0	0	0	low
Instructor52	exam52_22	SR	No alignment	1	0	0	0	0	0	0	0	0	0	low
Instructor52	exam52_23	SR	No alignment	2	0	0	0	0	0	0	0	0	0	low
Instructor52	exam52_24	SR	No alignment	2	0	0	0	0	0	0	0	0	0	low
Instructor52	exam52_25	SR	Partially aligned	2	0	0	0	0	0	0	0	0	0	low
Instructor52	exam52_26	SR	No alignment	1	0	0	0	0	0	0	0	0	0	low
Instructor52	exam52_27	SR	No alignment	1	0	0	0	0	0	0	0	0	0	low
Instructor52	exam52_28	SR	No alignment	1	0	0	0	0	0	0	0	0	0	low
Instructor52	exam52_29	SR	No alignment	3	0	0	0	0	0	0	0	0	0	low
Instructor52	exam52_30	SR	No alignment	1	0	0	0	0	0	0	0	0	0	low
Instructor52	exam52_31	SR	No alignment	2	0	0	0	0	0	0	0	0	0	low
Instructor52	exam52_32	SR	No alignment	1	0	0	0	0	0	0	0	0	0	low
Instructor52	exam52_33	SR	No alignment	1	0	0	0	0	0	0	0	0	0	low
Instructor52	exam52_34	SR	No alignment	1	0	0	0	0	0	0	0	0	0	low
Instructor52	exam52_35	SR	No alignment	3	0	0	0	0	0	0	0	0	0	low
Instructor52	exam52_36	SR	Partially aligned	2	0	0	0	0	0	0	0	0	0	low
Instructor52	exam52_37	SR	No alignment	1	0	0	0	0	0	0	0	0	0	low
Instructor52	exam52_38	SR	No alignment	1	0	0	0	0	0	0	0	0	0	low
Instructor52	exam52_39	SR	No alignment	1	0	0	0	0	0	0	0	0	0	low
Instructor52	exam52_40	SR	No alignment	1	0	0	0	0	0	0	0	0	0	low
Instructor52	exam52_41	SR	No alignment	1	0	0	0	0	0	0	0	0	0	low
Instructor52	exam52_42	SR	No alignment	3	0	0	0	0	0	0	0	0	0	low
Instructor52	exam52_43	SR	No alignment	1	0	0	0	0	0	0	0	0	0	low
Instructor52	exam52_44	SR	No alignment	1	0	0	0	0	0	0	0	0	0	low
Instructor52	exam52_45	SR	No alignment	1	0	0	0	0	0	0	0	0	0	low
Instructor52	exam52_46	SR	No alignment	1	0	0	0	0	0	0	0	0	0	low
Instructor52	exam52_47	SR	No alignment	1	0	0	0	0	0	0	0	0	0	low
Instructor52	exam52_48	SR	No alignment	1	0	0	0	0	0	0	0	0	0	low
Instructor52	exam52_49	SR	No alignment	2	0	0	0	0	0	0	0	0	0	low
Instructor52	exam52_50	SR	No alignment	1	0	0	0	0	0	0	0	0	0	low
Instructor53	exam53_1	SR	No alignment	1	0	0	0	0	0	0	0	0	0	low
Instructor53	exam53_2	SR	No alignment	2	0	0	0	0	0	0	0	0	0	low
Instructor53	exam53_3	SR	No alignment	1	0	0	0	0	0	0	0	0	0	low
Instructor53	exam53_4	SR	No alignment	1	0	0	0	0	0	0	0	0	0	low
Instructor53	exam53_5	SR	No alignment	1	0	0	0	0	0	0	0	0	0	low
Instructor53	exam53_6	SR	No alignment	2	0	0	0	0	0	0	0	0	0	low
Instructor53	exam53_7	SR	No alignment	1	0	0	0	0	0	0	0	0	0	low
Instructor53	exam53_8	SR	No alignment	1	0	0	0	0	0	0	0	0	0	low
Instructor53	exam53_9	SR	No alignment	2	0	0	0	0	0	0	0	0	0	low
Instructor53	exam53_10	SR	No alignment	1	0	0	0	0	0	0	0	0	0	low
Instructor53	exam53_11	SR	No alignment	1	0	0	0	0	0	0	0	0	0	low
Instructor53	exam53_12	SR	No alignment	1	0	0	0	0	0	0	0	0	0	low
Instructor53	exam53_13	SR	No alignment	1	0	0	0	0	0	0	0	0	0	low
Instructor53	exam53_14	SR	No alignment	1	0	0	0	0	0	0	0	0	0	low
Instructor53	exam53_15	SR	Partially aligned	2	0	0	0	0	0	0	0	0	0	low
Instructor53	exam53_16	SR	No alignment	4	0	0	0	0	0	0	0	0	0	low
Instructor53	exam53_17	SR	No alignment	2	0	0	0	0	0	0	0	0	0	low
Instructor53	exam53_18	SR	No alignment	1	0	0	0	0	0	0	0	0	0	low
Instructor53	exam53_19	SR	No alignment	1	0	0	0	0	0	0	0	0	0	low
Instructor53	exam53_20	SR	No alignment	2	0	0	0	0	0	0	0	0	0	low
Instructor53	exam53_21	SR	No alignment	1	0	0	0	0	0	0	0	0	0	low
Instructor53	exam53_22	SR	No alignment	2	0	0	0	0	0	0	0	0	0	low
Instructor53	exam53_23	SR	No alignment	1	0	0	0	0	0	0	0	0	0	low
Instructor53	exam53_24	SR	No alignment	2	0	0	0	0	0	0	0	0	0	low
Instructor53	exam53_25	SR	No alignment	1	0	0	0	0	0	0	0	0	0	low
Instructor53	exam53_26	SR	No alignment	1	0	0	0	0	0	0	0	0	0	low
Instructor53	exam53_27	SR	No alignment	1	0	0	0	0	0	0	0	0	0	low
Instructor53	exam53_28	SR	No alignment	1	0	0	0	0	0	0	0	0	0	low
Instructor53	exam53_29	SR	No alignment	1	0	0	0	0	0	0	0	0	0	low
Instructor53	exam53_30	SR	Partially aligned	2	0	0	0	0	0	0	0	0	0	low
Instructor53	exam53_31	SR	Partially aligned	1	0	0	0	0	0	0	0	0	0	low
Instructor53	exam53_32	CR	No alignment	1	0	0	0	0	0	0	0	0	0	low
Instructor53	exam53_33	CR	No alignment	1	0	0	0	0	0	0	0	0	0	low
Instructor53	exam53_34	CR	No alignment	2	0	0	0	0	0	0	0	0	0	low
Instructor53	exam53_35	CR	No alignment	2	0	0	0	0	0	0	0	0	0	low
Instructor53	exam53_36	CR	No alignment	1	0	0	0	0	0	0	0	0	0	low
Instructor53	exam53_37	CR	No alignment	1	0	0	0	0	0	0	0	0	0	low
Instructor53	exam53_38	CR	No alignment	1	0	0	0	0	0	0	0	0	0	low
Instructor53	exam53_39	CR	No alignment	1	0	0	0	0	0	0	0	0	0	low
Instructor53	exam53_40	CR	No alignment	1	0	0	0	0	0	0	0	0	0	low
Instructor57	exam57_1	SR	No alignment	2	0	0	0	0	0	0	0	0	0	low
Instructor57	exam57_2	SR	No alignment	2	0	0	0	0	0	0	0	0	0	low
Instructor57	exam57_3	SR	Partially aligned	1	0	0	0	0	0	0	0	0	0	low
Instructor57	exam57_4	SR	No alignment	2	0	0	0	0	0	0	0	0	0	low
Instructor57	exam57_5	SR	No alignment	1	0	0	0	0	0	0	0	0	0	low
Instructor57	exam57_6	SR	No alignment	3	0	0	0	0	0	0	0	0	0	low
Instructor57	exam57_7	SR	No alignment	2	0	0	0	0	0	0	0	0	0	low
Instructor57	exam57_8	SR	No alignment	2	0	0	0	0	0	0	0	0	0	low
Instructor57	exam57_9	SR	No alignment	2	0	0	0	0	0	0	0	0	0	low
Instructor57	exam57_10	SR	Partially aligned	2	0	0	0	0	0	0	0	0	0	low
Instructor57	exam57_11	SR	No alignment	2	0	0	0	0	0	0	0	0	0	low
Instructor57	exam57_12	SR	No alignment	2	0	0	0	0	0	0	0	0	0	low
Instructor57	exam57_13	SR	No alignment	1	0	0	0	0	0	0	0	0	0	low
Instructor57	exam57_14	SR	No alignment	1	0	0	0	0	0	0	0	0	0	low
Instructor57	exam57_15	SR	No alignment	1	0	0	0	0	0	0	0	0	0	low
Instructor57	exam57_16	SR	No alignment	1	0	0	0	0	0	0	0	0	0	low
Instructor57	exam57_17	SR	No alignment	1	0	0	0	0	0	0	0	0	0	low
Instructor57	exam57_18	SR	No alignment	1	0	0	0	0	0	0	0	0	0	low
Instructor57	exam57_19	SR	No alignment	3	0	0	0	0	0	0	0	0	0	low
Instructor57	exam57_20	SR	No alignment	1	0	0	0	0	0	0	0	0	0	low
Instructor57	exam57_21	SR	No alignment	1	0	0	0	0	0	0	0	0	0	low
Instructor57	exam57_22	SR	No alignment	2	0	0	0	0	0	0	0	0	0	low
Instructor57	exam57_23	SR	No alignment	1	0	0	0	0	0	0	0	0	0	low
Instructor57	exam57_24	SR	No alignment	1	0	0	0	0	0	0	0	0	0	low
Instructor57	exam57_25	SR	No alignment	1	0	0	0	0	0	0	0	0	0	low
Instructor59	exam59_1	SR	No alignment	1	0	0	0	0	0	0	0	0	0	Zero times
Instructor59	exam59_2	SR	No alignment	1	0	0	0	0	0	0	0	0	0	Zero times
Instructor59	exam59_3	SR	No alignment	2	0	0	0	0	0	0	0	0	0	Zero times
Instructor59	exam59_4	SR	No alignment	2	0	0	0	0	0	0	0	0	0	Zero times
Instructor59	exam59_5	SR	No alignment	1	0	0	0	0	0	0	0	0	0	Zero times
Instructor59	exam59_6	SR	No alignment	1	0	0	0	0	0	0	0	0	0	Zero times
Instructor59	exam59_7	SR	No alignment	1	0	0	0	0	0	0	0	0	0	Zero times
Instructor59	exam59_8	SR	No alignment	1	0	0	0	0	0	0	0	0	0	Zero times
Instructor59	exam59_9	SR	No alignment	1	0	0	0	0	0	0	0	0	0	Zero times
Instructor59	exam59_10	SR	No alignment	1	0	0	0	0	0	0	0	0	0	Zero times
Instructor59	exam59_11	SR	No alignment	1	0	0	0	0	0	0	0	0	0	Zero times
Instructor59	exam59_12	SR	No alignment	1	0	0	0	0	0	0	0	0	0	Zero times
Instructor59	exam59_13	SR	No alignment	2	0	0	0	0	0	0	0	0	0	Zero times
Instructor59	exam59_14	SR	No alignment	1	0	0	0	0	0	0	0	0	0	Zero times
Instructor59	exam59_15	SR	No alignment	2	0	0	0	0	0	0	0	0	0	Zero times
Instructor59	exam59_16	SR	No alignment	1	0	0	0	0	0	0	0	0	0	Zero times
Instructor59	exam59_17	SR	No alignment	1	0	0	0	0	0	0	0	0	0	Zero times
Instructor59	exam59_18	SR	No alignment	1	0	0	0	0	0	0	0	0	0	Zero times
Instructor59	exam59_19	SR	No alignment	1	0	0	0	0	0	0	0	0	0	Zero times
Instructor59	exam59_20	SR	No alignment	1	0	0	0	0	0	0	0	0	0	Zero times
Instructor59	exam59_21	SR	No alignment	1	0	0	0	0	0	0	0	0	0	Zero times
Instructor59	exam59_22	SR	No alignment	1	0	0	0	0	0	0	0	0	0	Zero times
Instructor59	exam59_23	SR	No alignment	2	0	0	0	0	0	0	0	0	0	Zero times
Instructor59	exam59_24	SR	No alignment	1	0	0	0	0	0	0	0	0	0	Zero times
Instructor59	exam59_25	SR	No alignment	1	0	0	0	0	0	0	0	0	0	Zero times
Instructor59	exam59_26	SR	No alignment	1	0	0	0	0	0	0	0	0	0	Zero times
Instructor59	exam59_27	SR	No alignment	1	0	0	0	0	0	0	0	0	0	Zero times
Instructor59	exam59_28	SR	No alignment	1	0	0	0	0	0	0	0	0	0	Zero times
Instructor59	exam59_29	SR	No alignment	1	0	0	0	0	0	0	0	0	0	Zero times
Instructor59	exam59_30	SR	No alignment	1	0	0	0	0	0	0	0	0	0	Zero times
Instructor59	exam59_31	SR	No alignment	1	0	0	0	0	0	0	0	0	0	Zero times
Instructor59	exam59_32	SR	No alignment	1	0	0	0	0	0	0	0	0	0	Zero times
Instructor59	exam59_33	SR	No alignment	1	0	0	0	0	0	0	0	0	0	Zero times
Instructor59	exam59_34	SR	No alignment	1	0	0	0	0	0	0	0	0	0	Zero times
Instructor59	exam59_35	SR	No alignment	1	0	0	0	0	0	0	0	0	0	Zero times
Instructor59	exam59_36	SR	Partially aligned	1	0	0	0	0	0	0	0	0	0	Zero times
Instructor59	exam59_37	SR	No alignment	2	0	0	0	0	0	0	0	0	0	Zero times
Instructor59	exam59_38	SR	No alignment	2	0	0	0	0	0	0	0	0	0	Zero times
Instructor59	exam59_39	SR	No alignment	1	0	0	0	0	0	0	0	0	0	Zero times
Instructor59	exam59_40	SR	No alignment	1	0	0	0	0	0	0	0	0	0	Zero times
Instructor59	exam59_41	SR	Partially aligned	2	0	0	0	0	0	0	0	0	0	Zero times
Instructor59	exam59_42	SR	No alignment	1	0	0	0	0	0	0	0	0	0	Zero times
Instructor59	exam59_43	SR	No alignment	1	0	0	0	0	0	0	0	0	0	Zero times
Instructor59	exam59_44	SR	No alignment	2	0	0	0	0	0	0	0	0	0	Zero times
Instructor59	exam59_45	SR	Partially aligned	1	0	0	0	0	0	0	0	0	0	Zero times
Instructor59	exam59_46	SR	No alignment	1	0	0	0	0	0	0	0	0	0	Zero times
Instructor59	exam59_47	SR	No alignment	1	0	0	0	0	0	0	0	0	0	Zero times
Instructor59	exam59_48	SR	No alignment	1	0	0	0	0	0	0	0	0	0	Zero times
Instructor59	exam59_49	SR	No alignment	1	0	0	0	0	0	0	0	0	0	Zero times
Instructor59	exam59_50	SR	Partially aligned	2	0	0	0	0	0	0	0	0	0	Zero times
Instructor59	exam59_51	SR	No alignment	2	0	0	0	0	0	0	0	0	0	Zero times
Instructor59	exam59_52	SR	No alignment	3	0	0	0	0	0	0	0	0	0	Zero times
Instructor59	exam59_53	SR	No alignment	1	0	0	0	0	0	0	0	0	0	Zero times
Instructor59	exam59_54	SR	No alignment	2	0	0	0	0	0	0	0	0	0	Zero times
Instructor59	exam59_55	CR	No alignment	1	0	0	0	0	0	0	0	0	0	Zero times
Instructor59	exam59_56	CR	No alignment	6	0	0	0	0	0	0	0	0	0	Zero times
Instructor60	exam60_1	SR	No alignment	1	0	0	0	0	0	0	0	0	0	low
Instructor60	exam60_2	SR	No alignment	4	0	0	0	0	0	0	0	0	0	low
Instructor60	exam60_3	CR	No alignment	3	0	0	0	0	0	0	0	0	0	low
Instructor60	exam60_4	SR	No alignment	2	0	0	0	0	0	0	0	0	0	low
Instructor60	exam60_5	SR	No alignment	1	0	0	0	0	0	0	0	0	0	low
Instructor60	exam60_6	SR	No alignment	2	0	0	0	0	0	0	0	0	0	low
Instructor60	exam60_7	SR	No alignment	1	0	0	0	0	0	0	0	0	0	low
Instructor60	exam60_8	SR	Mostly aligned	2	0	0	0	0	0	0	0	0	0	low
Instructor60	exam60_9	CR	No alignment	2	0	0	0	0	0	0	0	0	0	low
Instructor60	exam60_10	SR	Partially aligned	1	0	0	0	0	0	0	0	0	0	low
Instructor60	exam60_11	CR	Partially aligned	2	0	0	0	0	0	0	0	0	0	low
Instructor60	exam60_12	CR	Mostly aligned	2	0	0	0	0	0	0	0	0	0	low
Instructor60	exam60_13	CR	No alignment	3	0	0	0	0	0	0	0	0	0	low
Instructor60	exam60_14	CR	No alignment	2	0	0	0	0	0	0	0	0	0	low
Instructor60	exam60_15	CR	Mostly aligned	2	0	0	0	0	0	0	0	0	0	low
Instructor60	exam60_16	SR	No alignment	1	0	0	0	0	0	0	0	0	0	low
Instructor60	exam60_17	CR	No alignment	4	0	0	0	0	0	0	0	0	0	low
Instructor60	exam60_18	CR	Mostly aligned	6	0	0	0	0	0	0	0	0	0	low
Instructor60	exam60_19	CR	No alignment	3	0	0	0	0	0	0	0	0	0	low
Instructor60	exam60_20	SR	Mostly aligned	2	0	0	0	0	0	0	0	0	0	low
Instructor60	exam60_21	CR	Mostly aligned	6	0	0	0	0	0	0	0	0	0	low
Instructor60	exam60_22	CR	No alignment	3	0	0	0	0	0	0	0	0	0	low
Instructor60	exam60_23	CR	No alignment	1	0	0	0	0	0	0	0	0	0	low
Instructor60	exam60_24	CR	No alignment	2	0	0	0	0	0	0	0	0	0	low
Instructor60	exam60_25	CR	No alignment	2	0	0	0	0	0	0	0	0	0	low
Instructor60	exam60_26	CR	No alignment	4	0	0	0	0	0	0	0	0	0	low
Instructor60	exam60_27	CR	No alignment	1	0	0	0	0	0	0	0	0	0	low
Instructor60	exam60_28	SR	No alignment	2	0	0	0	0	0	0	0	0	0	low
Instructor60	exam60_29	SR	No alignment	2	0	0	0	0	0	0	0	0	0	low
Instructor60	exam60_30	CR	Mostly aligned	2	0	0	0	0	0	0	0	0	0	low
Instructor60	exam60_31	SR	No alignment	2	0	0	0	0	0	0	0	0	0	low
Instructor60	exam60_32	CR	No alignment	5	0	0	0	0	0	0	0	0	0	low
Instructor63	exam63_1	SR	No alignment	2	0	0	0	0	0	0	0	0	0	high
Instructor63	exam63_2	SR	No alignment	2	0	0	0	0	0	0	0	0	0	high
Instructor63	exam63_3	SR	Mostly aligned	4	1	0	0	0	0	0	0	0	0	high
Instructor63	exam63_4	SR	Partially aligned	2	1	0	0	0	0	0	0	0	0	high
Instructor63	exam63_5	SR	No alignment	4	0	0	0	0	0	0	0	0	0	high
Instructor63	exam63_6	SR	No alignment	2	0	0	0	0	0	0	0	0	0	high
Instructor63	exam63_7	SR	No alignment	4	0	0	0	0	0	0	0	0	0	high
Instructor63	exam63_8	SR	No alignment	4	0	0	0	0	0	0	0	0	0	high
Instructor63	exam63_9	SR	No alignment	4	0	0	0	0	0	0	0	0	0	high
Instructor63	exam63_10	SR	No alignment	3	0	0	0	0	0	0	0	0	0	high
Instructor64	exam64_1	SR	No alignment	1	0	0	0	0	0	0	0	0	0	Zero times
Instructor64	exam64_2	SR	No alignment	1	0	0	0	0	0	0	0	0	0	Zero times
Instructor64	exam64_3	SR	No alignment	2	0	0	0	0	0	0	0	0	0	Zero times
Instructor64	exam64_4	SR	No alignment	2	0	0	0	0	0	0	0	0	0	Zero times
Instructor64	exam64_5	SR	No alignment	1	0	0	0	0	0	0	0	0	0	Zero times
Instructor64	exam64_6	SR	No alignment	1	0	0	0	0	0	0	0	0	0	Zero times
Instructor64	exam64_7	SR	No alignment	1	0	0	0	0	0	0	0	0	0	Zero times
Instructor64	exam64_8	SR	No alignment	1	0	0	0	0	0	0	0	0	0	Zero times
Instructor64	exam64_9	SR	No alignment	1	0	0	0	0	0	0	0	0	0	Zero times
Instructor64	exam64_10	SR	No alignment	1	0	0	0	0	0	0	0	0	0	Zero times
Instructor64	exam64_11	SR	Partially aligned	1	0	0	0	0	0	0	0	0	0	Zero times
Instructor64	exam64_12	SR	No alignment	2	0	0	0	0	0	0	0	0	0	Zero times
Instructor64	exam64_13	SR	No alignment	1	0	0	0	0	0	0	0	0	0	Zero times
Instructor64	exam64_14	SR	Mostly aligned	2	0	0	0	0	0	0	0	0	0	Zero times
Instructor64	exam64_15	SR	No alignment	1	0	0	0	0	0	0	0	0	0	Zero times
Instructor64	exam64_16	SR	No alignment	1	0	0	0	0	0	0	0	0	0	Zero times
Instructor64	exam64_17	SR	No alignment	1	0	0	0	0	0	0	0	0	0	Zero times
Instructor64	exam64_18	SR	No alignment	1	0	0	0	0	0	0	0	0	0	Zero times
Instructor64	exam64_19	SR	No alignment	1	0	0	0	0	0	0	0	0	0	Zero times
Instructor64	exam64_20	SR	No alignment	1	0	0	0	0	0	0	0	0	0	Zero times
Instructor64	exam64_21	SR	No alignment	1	0	0	0	0	0	0	0	0	0	Zero times
Instructor64	exam64_22	SR	No alignment	1	0	0	0	0	0	0	0	0	0	Zero times
Instructor64	exam64_23	SR	No alignment	1	0	0	0	0	0	0	0	0	0	Zero times
Instructor64	exam64_24	SR	Partially aligned	2	1	0	0	0	0	0	0	0	0	Zero times
Instructor64	exam64_25	SR	No alignment	1	0	0	0	0	0	0	0	0	0	Zero times
Instructor64	exam64_26	SR	No alignment	1	0	0	0	0	0	0	0	0	0	Zero times
Instructor64	exam64_27	SR	No alignment	1	0	0	0	0	0	0	0	0	0	Zero times
Instructor64	exam64_28	SR	No alignment	1	0	0	0	0	0	0	0	0	0	Zero times
Instructor64	exam64_29	SR	No alignment	1	0	0	0	0	0	0	0	0	0	Zero times
Instructor64	exam64_30	SR	No alignment	1	0	0	0	0	0	0	0	0	0	Zero times
Instructor64	exam64_31	SR	Partially aligned	1	0	0	0	0	0	0	0	0	0	Zero times
Instructor64	exam64_32	SR	Partially aligned	1	0	0	0	0	0	0	0	0	0	Zero times
Instructor64	exam64_33	SR	No alignment	1	0	0	0	0	0	0	0	0	0	Zero times
Instructor64	exam64_34	SR	No alignment	1	0	0	0	0	0	0	0	0	0	Zero times
Instructor64	exam64_35	SR	No alignment	1	0	0	0	0	0	0	0	0	0	Zero times
Instructor64	exam64_36	SR	No alignment	1	0	0	0	0	0	0	0	0	0	Zero times
Instructor64	exam64_37	SR	No alignment	1	0	0	0	0	0	0	0	0	0	Zero times
Instructor64	exam64_38	SR	No alignment	1	0	0	0	0	0	0	0	0	0	Zero times
Instructor64	exam64_39	SR	No alignment	1	0	0	0	0	0	0	0	0	0	Zero times
Instructor64	exam64_40	SR	No alignment	1	0	0	0	0	0	0	0	0	0	Zero times
Instructor64	exam64_41	SR	No alignment	2	0	0	0	0	0	0	0	0	0	Zero times
Instructor64	exam64_42	SR	No alignment	3	0	0	0	0	0	0	0	0	0	Zero times
Instructor64	exam64_43	SR	Partially aligned	2	1	0	0	0	0	0	0	0	0	Zero times
Instructor64	exam64_44	SR	Partially aligned	1	0	0	0	0	0	0	0	0	0	Zero times
Instructor64	exam64_45	SR	Partially aligned	1	0	0	0	0	0	0	0	0	0	Zero times
Instructor64	exam64_46	SR	Partially aligned	1	0	0	0	0	0	0	0	0	0	Zero times
Instructor64	exam64_47	SR	Mostly aligned	2	0	0	0	0	0	0	0	0	0	Zero times
Instructor64	exam64_48	SR	Partially aligned	2	0	0	0	0	0	0	0	0	0	Zero times
Instructor64	exam64_49	SR	Mostly aligned	2	0	0	0	0	0	0	0	0	0	Zero times
Instructor64	exam64_50	SR	Mostly aligned	2	0	0	0	0	0	0	0	0	0	Zero times
Instructor66	exam66_1	SR	No alignment	2	0	0	0	0	0	0	0	0	0	low
Instructor66	exam66_2	SR	No alignment	1	0	0	0	0	0	0	0	0	0	low
Instructor66	exam66_3	SR	No alignment	1	0	0	0	0	0	0	0	0	0	low
Instructor66	exam66_4	SR	No alignment	1	0	0	0	0	0	0	0	0	0	low
Instructor66	exam66_5	SR	No alignment	1	0	0	0	0	0	0	0	0	0	low
Instructor66	exam66_6	SR	No alignment	2	0	0	0	0	0	0	0	0	0	low
Instructor66	exam66_7	SR	No alignment	2	0	0	0	0	0	0	0	0	0	low
Instructor66	exam66_8	SR	No alignment	1	0	0	0	0	0	0	0	0	0	low
Instructor66	exam66_9	SR	No alignment	3	0	0	0	0	0	0	0	0	0	low
Instructor66	exam66_10	SR	No alignment	3	0	0	0	0	0	0	0	0	0	low
Instructor66	exam66_11	SR	No alignment	2	0	0	0	0	0	0	0	0	0	low
Instructor66	exam66_12	SR	No alignment	1	0	0	0	0	0	0	0	0	0	low
Instructor66	exam66_13	SR	No alignment	2	0	0	0	0	0	0	0	0	0	low
Instructor66	exam66_14	SR	No alignment	2	0	0	0	0	0	0	0	0	0	low
Instructor66	exam66_15	SR	No alignment	1	0	0	0	0	0	0	0	0	0	low
Instructor66	exam66_16	SR	No alignment	1	0	0	0	0	0	0	0	0	0	low
Instructor66	exam66_17	SR	No alignment	2	0	0	0	0	0	0	0	0	0	low
Instructor66	exam66_18	SR	No alignment	1	0	0	0	0	0	0	0	0	0	low
Instructor66	exam66_19	SR	No alignment	1	0	0	0	0	0	0	0	0	0	low
Instructor66	exam66_20	SR	No alignment	1	0	0	0	0	0	0	0	0	0	low
Instructor66	exam66_21	SR	No alignment	1	0	0	0	0	0	0	0	0	0	low
Instructor66	exam66_22	SR	No alignment	1	0	0	0	0	0	0	0	0	0	low
Instructor66	exam66_23	SR	No alignment	1	0	0	0	0	0	0	0	0	0	low
Instructor66	exam66_24	SR	No alignment	1	0	0	0	0	0	0	0	0	0	low
Instructor66	exam66_25	SR	Partially aligned	2	1	0	0	0	0	0	0	0	0	low
Instructor66	exam66_26	SR	No alignment	2	0	0	0	0	0	0	0	0	0	low
Instructor66	exam66_27	SR	No alignment	1	0	0	0	0	0	0	0	0	0	low
Instructor66	exam66_28	SR	No alignment	1	0	0	0	0	0	0	0	0	0	low
Instructor66	exam66_29	SR	No alignment	1	0	0	0	0	0	0	0	0	0	low
Instructor66	exam66_30	SR	No alignment	1	0	0	0	0	0	0	0	0	0	low
Instructor66	exam66_31	SR	No alignment	1	0	0	0	0	0	0	0	0	0	low
Instructor66	exam66_32	SR	No alignment	1	0	0	0	0	0	0	0	0	0	low
Instructor66	exam66_33	SR	No alignment	1	0	0	0	0	0	0	0	0	0	low
Instructor66	exam66_34	SR	No alignment	1	0	0	0	0	0	0	0	0	0	low
Instructor67	exam67_1	SR	No alignment	1	0	0	0	0	0	0	0	0	0	Zero times
Instructor67	exam67_2	SR	No alignment	1	0	0	0	0	0	0	0	0	0	Zero times
Instructor67	exam67_3	SR	No alignment	1	0	0	0	0	0	0	0	0	0	Zero times
Instructor67	exam67_4	SR	Partially aligned	2	0	0	0	0	0	0	0	0	0	Zero times
Instructor67	exam67_5	SR	No alignment	1	0	0	0	0	0	0	0	0	0	Zero times
Instructor67	exam67_6	SR	Partially aligned	2	0	0	0	0	0	0	0	0	0	Zero times
Instructor67	exam67_7	SR	No alignment	1	0	0	0	0	0	0	0	0	0	Zero times
Instructor67	exam67_8	SR	Partially aligned	1	0	0	1	0	0	0	0	0	0	Zero times
Instructor67	exam67_9	SR	Partially aligned	1	0	0	1	0	0	0	0	0	0	Zero times
Instructor67	exam67_10	SR	Partially aligned	1	0	0	1	0	0	0	0	0	0	Zero times
Instructor67	exam67_11	SR	No alignment	1	0	0	0	0	0	0	0	0	0	Zero times
Instructor67	exam67_12	SR	No alignment	1	0	0	0	0	0	0	0	0	0	Zero times
Instructor67	exam67_13	SR	Partially aligned	2	0	0	0	0	0	0	0	0	0	Zero times
Instructor67	exam67_14	SR	No alignment	1	0	0	0	0	0	0	0	0	0	Zero times
Instructor67	exam67_15	CR	Partially aligned	1	0	0	0	0	0	0	0	0	0	Zero times
Instructor67	exam67_16	CR	Partially aligned	1	0	0	0	0	0	0	0	0	0	Zero times
Instructor67	exam67_17	SR	No alignment	1	0	0	0	0	0	0	0	0	0	Zero times
Instructor67	exam67_18	CR	No alignment	1	0	0	0	0	0	0	0	0	0	Zero times
Instructor67	exam67_19	CR	Mostly aligned	2	0	0	0	0	0	0	0	0	0	Zero times
Instructor67	exam67_20	CR	Mostly aligned	2	1	0	0	0	0	0	0	0	0	Zero times
Instructor68	exam68_1	SR	No alignment	1	0	0	0	0	0	0	0	0	0	low
Instructor68	exam68_2	SR	No alignment	1	0	0	0	0	0	0	0	0	0	low
Instructor68	exam68_3	SR	Partially aligned	1	0	0	0	0	0	0	0	0	0	low
Instructor68	exam68_4	SR	Partially aligned	1	0	0	0	0	0	0	0	0	0	low
Instructor68	exam68_5	SR	Partially aligned	1	0	0	0	0	0	0	0	0	0	low
Instructor68	exam68_6	SR	No alignment	1	0	0	0	0	0	0	0	0	0	low
Instructor68	exam68_7	SR	Partially aligned	1	0	0	0	0	0	0	0	0	0	low
Instructor68	exam68_8	SR	No alignment	1	0	0	0	0	0	0	0	0	0	low
Instructor68	exam68_9	SR	No alignment	1	0	0	0	0	0	0	0	0	0	low
Instructor68	exam68_10	SR	Partially aligned	1	0	0	0	0	0	0	0	0	0	low
Instructor68	exam68_11	SR	Partially aligned	1	0	0	0	0	0	0	0	0	0	low
Instructor68	exam68_12	SR	No alignment	1	0	0	0	0	0	0	0	0	0	low
Instructor68	exam68_13	SR	No alignment	1	0	0	0	0	0	0	0	0	0	low
Instructor68	exam68_14	SR	No alignment	1	0	0	0	0	0	0	0	0	0	low
Instructor68	exam68_15	SR	No alignment	1	0	0	0	0	0	0	0	0	0	low
Instructor68	exam68_16	SR	No alignment	1	0	0	0	0	0	0	0	0	0	low
Instructor68	exam68_17	SR	No alignment	1	0	0	0	0	0	0	0	0	0	low
Instructor68	exam68_18	SR	No alignment	1	0	0	0	0	0	0	0	0	0	low
Instructor68	exam68_19	SR	No alignment	3	0	0	0	0	0	0	0	0	0	low
Instructor68	exam68_20	SR	No alignment	1	0	0	0	0	0	0	0	0	0	low
Instructor68	exam68_21	SR	No alignment	2	0	0	0	0	0	0	0	0	0	low
Instructor68	exam68_22	SR	No alignment	3	0	0	0	0	0	0	0	0	0	low
Instructor68	exam68_23	SR	No alignment	1	0	0	0	0	0	0	0	0	0	low
Instructor68	exam68_24	SR	No alignment	1	0	0	0	0	0	0	0	0	0	low
Instructor68	exam68_25	SR	No alignment	1	0	0	0	0	0	0	0	0	0	low
Instructor68	exam68_26	SR	No alignment	1	0	0	0	0	0	0	0	0	0	low
Instructor68	exam68_27	SR	Partially aligned	3	0	0	0	1	0	0	0	0	0	low
Instructor68	exam68_28	SR	Partially aligned	1	0	0	0	0	0	0	0	0	0	low
Instructor68	exam68_29	SR	Mostly aligned	4	0	0	0	0	0	0	0	0	0	low
Instructor68	exam68_30	SR	No alignment	1	0	0	0	0	0	0	0	0	0	low
Instructor68	exam68_31	SR	No alignment	1	0	0	0	0	0	0	0	0	0	low
Instructor68	exam68_32	SR	Partially aligned	2	0	0	0	0	0	0	0	0	0	low
Instructor68	exam68_33	SR	No alignment	1	0	0	0	0	0	0	0	0	0	low
Instructor68	exam68_34	SR	No alignment	1	0	0	0	0	0	0	0	0	0	low
Instructor68	exam68_35	SR	Partially aligned	4	0	0	0	0	0	0	0	0	0	low
Instructor68	exam68_36	SR	No alignment	1	0	0	0	0	0	0	0	0	0	low
Instructor68	exam68_37	SR	No alignment	1	0	0	0	0	0	0	0	0	0	low
Instructor68	exam68_38	SR	No alignment	1	0	0	0	0	0	0	0	0	0	low
Instructor68	exam68_39	SR	No alignment	1	0	0	0	0	0	0	0	0	0	low
Instructor68	exam68_40	SR	No alignment	2	0	0	0	0	0	0	0	0	0	low
Instructor68	exam68_41	SR	No alignment	1	0	0	0	0	0	0	0	0	0	low
Instructor68	exam68_42	SR	No alignment	1	0	0	0	0	0	0	0	0	0	low
Instructor69	exam69_1	SR	Mostly aligned	3	1	0	0	0	0	0	0	0	0	Zero times
Instructor69	exam69_2	SR	No alignment	1	0	0	0	0	0	0	0	0	0	Zero times
Instructor69	exam69_3	SR	No alignment	4	0	0	0	0	0	0	0	0	0	Zero times
Instructor69	exam69_4	SR	No alignment	2	0	0	0	0	0	0	0	0	0	Zero times
Instructor69	exam69_5	SR	No alignment	1	0	0	0	0	0	0	0	0	0	Zero times
Instructor69	exam69_6	SR	No alignment	2	0	0	0	0	0	0	0	0	0	Zero times
Instructor69	exam69_7	SR	No alignment	2	0	0	0	0	0	0	0	0	0	Zero times
Instructor69	exam69_8	SR	Mostly aligned	4	0	0	0	0	0	0	0	0	0	Zero times
Instructor69	exam69_9	SR	No alignment	1	0	0	0	0	0	0	0	0	0	Zero times
Instructor69	exam69_10	SR	Mostly aligned	2	0	0	0	0	0	0	0	0	0	Zero times
Instructor69	exam69_11	SR	Mostly aligned	2	0	0	0	0	0	0	0	0	0	Zero times
Instructor69	exam69_12	SR	No alignment	2	0	0	0	0	0	0	0	0	0	Zero times
Instructor69	exam69_13	SR	No alignment	1	0	0	0	0	0	0	0	0	0	Zero times
Instructor69	exam69_14	SR	No alignment	1	0	0	0	0	0	0	0	0	0	Zero times
Instructor69	exam69_15	SR	No alignment	1	0	0	0	0	0	0	0	0	0	Zero times
Instructor69	exam69_16	SR	No alignment	1	0	0	0	0	0	0	0	0	0	Zero times
Instructor69	exam69_17	SR	No alignment	1	0	0	0	0	0	0	0	0	0	Zero times
Instructor69	exam69_18	SR	No alignment	1	0	0	0	0	0	0	0	0	0	Zero times
Instructor69	exam69_19	SR	No alignment	1	0	0	0	0	0	0	0	0	0	Zero times
Instructor69	exam69_20	SR	No alignment	2	0	0	0	0	0	0	0	0	0	Zero times
Instructor69	exam69_21	SR	No alignment	4	0	0	0	0	0	0	0	0	0	Zero times
Instructor69	exam69_22	SR	No alignment	3	0	0	0	0	0	0	0	0	0	Zero times
Instructor69	exam69_23	SR	No alignment	1	0	0	0	0	0	0	0	0	0	Zero times
Instructor69	exam69_24	SR	Partially aligned	1	0	0	0	0	0	0	0	0	0	Zero times
Instructor69	exam69_25	SR	Partially aligned	1	0	0	0	0	0	0	0	0	0	Zero times
Instructor69	exam69_26	SR	Partially aligned	1	0	0	0	0	0	0	0	0	0	Zero times
Instructor69	exam69_27	SR	No alignment	1	0	0	0	0	0	0	0	0	0	Zero times
Instructor69	exam69_28	SR	No alignment	3	0	0	0	0	0	0	0	0	0	Zero times
Instructor69	exam69_29	SR	No alignment	1	0	0	0	0	0	0	0	0	0	Zero times
Instructor69	exam69_30	SR	No alignment	1	0	0	0	0	0	0	0	0	0	Zero times
Instructor69	exam69_31	SR	No alignment	1	0	0	0	0	0	0	0	0	0	Zero times
Instructor69	exam69_32	SR	No alignment	1	0	0	0	0	0	0	0	0	0	Zero times
Instructor69	exam69_33	SR	No alignment	1	0	0	0	0	0	0	0	0	0	Zero times
Instructor69	exam69_34	SR	No alignment	1	0	0	0	0	0	0	0	0	0	Zero times
Instructor69	exam69_35	SR	No alignment	1	0	0	0	0	0	0	0	0	0	Zero times
Instructor69	exam69_36	SR	No alignment	1	0	0	0	0	0	0	0	0	0	Zero times
Instructor69	exam69_37	SR	No alignment	1	0	0	0	0	0	0	0	0	0	Zero times
Instructor69	exam69_38	SR	No alignment	1	0	0	0	0	0	0	0	0	0	Zero times
Instructor69	exam69_39	SR	No alignment	1	0	0	0	0	0	0	0	0	0	Zero times
Instructor69	exam69_40	SR	No alignment	1	0	0	0	0	0	0	0	0	0	Zero times
Instructor69	exam69_41	SR	No alignment	2	0	0	0	0	0	0	0	0	0	Zero times
Instructor69	exam69_42	SR	No alignment	1	0	0	0	0	0	0	0	0	0	Zero times
Instructor69	exam69_43	SR	No alignment	1	0	0	0	0	0	0	0	0	0	Zero times
Instructor69	exam69_44	SR	No alignment	1	0	0	0	0	0	0	0	0	0	Zero times
Instructor69	exam69_45	SR	No alignment	1	0	0	0	0	0	0	0	0	0	Zero times
Instructor69	exam69_46	SR	Partially aligned	1	0	0	0	0	0	0	0	0	0	Zero times
Instructor69	exam69_47	SR	No alignment	1	0	0	0	0	0	0	0	0	0	Zero times
Instructor69	exam69_48	SR	No alignment	1	0	0	0	0	0	0	0	0	0	Zero times
Instructor69	exam69_49	SR	Mostly aligned	2	0	0	0	0	0	0	0	0	0	Zero times
Instructor69	exam69_50	SR	No alignment	1	0	0	0	0	0	0	0	0	0	Zero times
Instructor71	exam71_1	SR	No alignment	1	0	0	0	0	0	0	0	0	0	high
Instructor71	exam71_2	SR	No alignment	1	0	0	0	0	0	0	0	0	0	high
Instructor71	exam71_3	SR	No alignment	3	0	0	0	0	0	0	0	0	0	high
Instructor71	exam71_4	SR	No alignment	1	0	0	0	0	0	0	0	0	0	high
Instructor71	exam71_5	SR	No alignment	1	0	0	0	0	0	0	0	0	0	high
Instructor71	exam71_6	SR	No alignment	1	0	0	0	0	0	0	0	0	0	high
Instructor71	exam71_7	SR	No alignment	1	0	0	0	0	0	0	0	0	0	high
Instructor71	exam71_8	SR	No alignment	1	0	0	0	0	0	0	0	0	0	high
Instructor71	exam71_9	SR	No alignment	1	0	0	0	0	0	0	0	0	0	high
Instructor71	exam71_10	SR	No alignment	1	0	0	0	0	0	0	0	0	0	high
Instructor71	exam71_11	SR	No alignment	1	0	0	0	0	0	0	0	0	0	high
Instructor71	exam71_12	SR	No alignment	1	0	0	0	0	0	0	0	0	0	high
Instructor71	exam71_13	SR	No alignment	1	0	0	0	0	0	0	0	0	0	high
Instructor71	exam71_14	SR	No alignment	2	0	0	0	0	0	0	0	0	0	high
Instructor71	exam71_15	SR	No alignment	1	0	0	0	0	0	0	0	0	0	high
Instructor71	exam71_16	SR	Partially aligned	1	1	1	0	0	0	0	0	0	0	high
Instructor71	exam71_17	SR	Mostly aligned	4	0	0	0	0	1	0	0	0	0	high
Instructor71	exam71_18	SR	Partially aligned	2	1	0	0	0	0	0	0	0	0	high
Instructor71	exam71_19	SR	No alignment	1	0	0	0	0	0	0	0	0	0	high
Instructor71	exam71_20	SR	No alignment	2	0	0	0	0	0	0	0	0	0	high
Instructor71	exam71_21	SR	No alignment	1	0	0	0	0	0	0	0	0	0	high
Instructor71	exam71_22	SR	No alignment	1	0	0	0	0	0	0	0	0	0	high
Instructor71	exam71_23	SR	No alignment	1	0	0	0	0	0	0	0	0	0	high
Instructor71	exam71_24	SR	Mostly aligned	3	0	0	0	0	1	0	0	0	0	high
Instructor71	exam71_25	SR	No alignment	1	0	0	0	0	0	0	0	0	0	high
Instructor71	exam71_26	SR	Partially aligned	2	1	0	0	0	0	0	0	0	0	high
Instructor71	exam71_27	SR	No alignment	1	0	0	0	0	0	0	0	0	0	high
Instructor71	exam71_28	SR	No alignment	1	0	0	0	0	0	0	0	0	0	high
Instructor71	exam71_29	SR	No alignment	1	0	0	0	0	0	0	0	0	0	high
Instructor71	exam71_30	SR	Mostly aligned	2	1	0	0	0	0	0	0	0	0	high
Instructor71	exam71_31	SR	No alignment	1	0	0	0	0	0	0	0	0	0	high
Instructor71	exam71_32	SR	No alignment	1	0	0	0	0	0	0	0	0	0	high
Instructor71	exam71_33	SR	No alignment	1	0	0	0	0	0	0	0	0	0	high
Instructor71	exam71_34	SR	No alignment	3	0	0	0	0	0	0	0	0	0	high
Instructor71	exam71_35	SR	No alignment	1	0	0	0	0	0	0	0	0	0	high
Instructor71	exam71_36	SR	No alignment	2	0	0	0	0	0	0	0	0	0	high
Instructor71	exam71_37	SR	No alignment	1	0	0	0	0	0	0	0	0	0	high
Instructor71	exam71_38	SR	No alignment	2	0	0	0	0	0	0	0	0	0	high
Instructor71	exam71_39	SR	No alignment	1	0	0	0	0	0	0	0	0	0	high
Instructor71	exam71_40	SR	No alignment	1	0	0	0	0	0	0	0	0	0	high
Instructor71	exam71_41	SR	No alignment	1	0	0	0	0	0	0	0	0	0	high
Instructor71	exam71_42	SR	No alignment	1	0	0	0	0	0	0	0	0	0	high
Instructor71	exam71_43	SR	No alignment	1	0	0	0	0	0	0	0	0	0	high
Instructor71	exam71_44	SR	No alignment	1	0	0	0	0	0	0	0	0	0	high
Instructor71	exam71_45	SR	No alignment	1	0	0	0	0	0	0	0	0	0	high
Instructor71	exam71_46	SR	No alignment	1	0	0	0	0	0	0	0	0	0	high
Instructor71	exam71_47	SR	No alignment	1	0	0	0	0	0	0	0	0	0	high
Instructor71	exam71_48	SR	No alignment	1	0	0	0	0	0	0	0	0	0	high
Instructor71	exam71_49	SR	No alignment	1	0	0	0	0	0	0	0	0	0	high
Instructor71	exam71_50	SR	No alignment	1	0	0	0	0	0	0	0	0	0	high
Instructor71	exam71_51	SR	No alignment	1	0	0	0	0	0	0	0	0	0	high
Instructor71	exam71_52	SR	No alignment	1	0	0	0	0	0	0	0	0	0	high
Instructor71	exam71_53	SR	No alignment	1	0	0	0	0	0	0	0	0	0	high
Instructor71	exam71_54	SR	No alignment	1	0	0	0	0	0	0	0	0	0	high
Instructor71	exam71_55	SR	No alignment	1	0	0	0	0	0	0	0	0	0	high
Instructor71	exam71_56	SR	No alignment	1	0	0	0	0	0	0	0	0	0	high
Instructor71	exam71_57	SR	No alignment	1	0	0	0	0	0	0	0	0	0	high
Instructor71	exam71_58	SR	No alignment	1	0	0	0	0	0	0	0	0	0	high
Instructor71	exam71_59	SR	No alignment	1	0	0	0	0	0	0	0	0	0	high
Instructor71	exam71_60	SR	No alignment	1	0	0	0	0	0	0	0	0	0	high
Instructor71	exam71_61	CR	No alignment	1	0	0	0	0	0	0	0	0	0	high
Instructor71	exam71_62	CR	No alignment	1	0	0	0	0	0	0	0	0	0	high
Instructor71	exam71_63	CR	No alignment	1	0	0	0	0	0	0	0	0	0	high
Instructor71	exam71_64	CR	No alignment	1	0	0	0	0	0	0	0	0	0	high
Instructor71	exam71_65	CR	No alignment	1	0	0	0	0	0	0	0	0	0	high
Instructor71	exam71_66	CR	No alignment	1	0	0	0	0	0	0	0	0	0	high
Instructor72	exam72_1	SR	Partially aligned	1	0	0	0	0	0	0	0	0	0	low
Instructor72	exam72_2	SR	Partially aligned	1	0	0	0	0	0	0	0	0	0	low
Instructor72	exam72_3	SR	Partially aligned	1	0	0	0	0	0	0	0	0	0	low
Instructor72	exam72_4	SR	Partially aligned	1	0	0	0	0	0	0	0	0	0	low
Instructor72	exam72_5	SR	Partially aligned	1	0	0	0	0	0	0	0	0	0	low
Instructor72	exam72_6	SR	Partially aligned	1	0	0	0	0	0	0	0	0	0	low
Instructor72	exam72_7	SR	Partially aligned	1	0	0	0	0	0	0	0	0	0	low
Instructor72	exam72_8	SR	Partially aligned	1	0	0	0	0	0	0	0	0	0	low
Instructor72	exam72_9	SR	No alignment	1	0	0	0	0	0	0	0	0	0	low
Instructor72	exam72_10	SR	No alignment	1	0	0	0	0	0	0	0	0	0	low
Instructor72	exam72_11	SR	No alignment	1	0	0	0	0	0	0	0	0	0	low
Instructor72	exam72_12	SR	No alignment	1	0	0	0	0	0	0	0	0	0	low
Instructor72	exam72_13	SR	No alignment	1	0	0	0	0	0	0	0	0	0	low
Instructor72	exam72_14	SR	No alignment	1	0	0	0	0	0	0	0	0	0	low
Instructor72	exam72_15	SR	No alignment	1	0	0	0	0	0	0	0	0	0	low
Instructor72	exam72_16	SR	No alignment	1	0	0	0	0	0	0	0	0	0	low
Instructor72	exam72_17	SR	No alignment	1	0	0	0	0	0	0	0	0	0	low
Instructor72	exam72_18	SR	No alignment	1	0	0	0	0	0	0	0	0	0	low
Instructor72	exam72_19	SR	No alignment	1	0	0	0	0	0	0	0	0	0	low
Instructor72	exam72_20	SR	No alignment	1	0	0	0	0	0	0	0	0	0	low
Instructor72	exam72_21	SR	No alignment	1	0	0	0	0	0	0	0	0	0	low
Instructor72	exam72_22	SR	No alignment	1	0	0	0	0	0	0	0	0	0	low
Instructor72	exam72_23	SR	No alignment	1	0	0	0	0	0	0	0	0	0	low
Instructor72	exam72_24	SR	No alignment	1	0	0	0	0	0	0	0	0	0	low
Instructor72	exam72_25	SR	No alignment	1	0	0	0	0	0	0	0	0	0	low
Instructor72	exam72_26	SR	No alignment	1	0	0	0	0	0	0	0	0	0	low
Instructor72	exam72_27	SR	No alignment	1	0	0	0	0	0	0	0	0	0	low
Instructor72	exam72_28	SR	No alignment	1	0	0	0	0	0	0	0	0	0	low
Instructor72	exam72_29	SR	No alignment	1	0	0	0	0	0	0	0	0	0	low
Instructor72	exam72_30	SR	No alignment	1	0	0	0	0	0	0	0	0	0	low
Instructor72	exam72_31	SR	No alignment	1	0	0	0	0	0	0	0	0	0	low
Instructor72	exam72_32	SR	No alignment	1	0	0	0	0	0	0	0	0	0	low
Instructor72	exam72_33	SR	No alignment	1	0	0	0	0	0	0	0	0	0	low
Instructor72	exam72_34	SR	No alignment	1	0	0	0	0	0	0	0	0	0	low
Instructor72	exam72_35	SR	No alignment	1	0	0	0	0	0	0	0	0	0	low
Instructor72	exam72_36	SR	No alignment	1	0	0	0	0	0	0	0	0	0	low
Instructor72	exam72_37	SR	Partially aligned	1	0	0	0	0	0	0	0	0	0	low
Instructor72	exam72_38	SR	Partially aligned	1	0	0	0	0	0	0	0	0	0	low
Instructor72	exam72_39	SR	Partially aligned	2	0	0	0	0	0	0	0	0	0	low
Instructor72	exam72_40	SR	Partially aligned	2	0	0	0	0	0	0	0	0	0	low
Instructor72	exam72_41	SR	Partially aligned	2	0	0	0	0	0	0	0	0	0	low
Instructor72	exam72_42	SR	Partially aligned	2	0	0	0	0	0	0	0	0	0	low
Instructor72	exam72_43	SR	Mostly aligned	2	0	0	0	0	0	0	0	0	0	low
Instructor72	exam72_44	SR	No alignment	2	0	0	0	0	0	0	0	0	0	low
Instructor72	exam72_45	CR	No alignment	2	0	0	0	0	0	0	0	0	0	low
Instructor72	exam72_46	SR	Partially aligned	1	0	0	0	0	0	0	0	0	0	low
Instructor72	exam72_47	SR	Mostly aligned	3	0	0	0	0	0	0	0	0	0	low
Instructor72	exam72_48	CR	Fully aligned	3	0	0	0	0	0	0	0	0	0	low
Instructor72	exam72_49	CR	No alignment	1	0	0	0	0	0	0	0	0	0	low
Instructor72	exam72_50	CR	Partially aligned	1	0	0	0	0	0	0	0	0	0	low
Instructor72	exam72_51	CR	No alignment	2	0	0	0	0	0	0	0	0	0	low
Instructor73	exam73_1	SR	No alignment	1	0	0	0	0	0	0	0	0	0	low
Instructor73	exam73_2	SR	No alignment	1	0	0	0	0	0	0	0	0	0	low
Instructor73	exam73_3	SR	No alignment	2	0	0	0	0	0	0	0	0	0	low
Instructor73	exam73_4	SR	No alignment	1	0	0	0	0	0	0	0	0	0	low
Instructor73	exam73_5	SR	No alignment	1	0	0	0	0	0	0	0	0	0	low
Instructor73	exam73_6	SR	No alignment	1	0	0	0	0	0	0	0	0	0	low
Instructor73	exam73_7	SR	No alignment	2	0	0	0	0	0	0	0	0	0	low
Instructor73	exam73_8	SR	No alignment	1	0	0	0	0	0	0	0	0	0	low
Instructor73	exam73_9	SR	No alignment	1	0	0	0	0	0	0	0	0	0	low
Instructor73	exam73_10	SR	No alignment	1	0	0	0	0	0	0	0	0	0	low
Instructor73	exam73_11	SR	No alignment	1	0	0	0	0	0	0	0	0	0	low
Instructor73	exam73_12	SR	No alignment	1	0	0	0	0	0	0	0	0	0	low
Instructor73	exam73_13	SR	No alignment	1	0	0	0	0	0	0	0	0	0	low
Instructor73	exam73_14	SR	No alignment	1	0	0	0	0	0	0	0	0	0	low
Instructor73	exam73_15	SR	No alignment	2	0	0	0	0	0	0	0	0	0	low
Instructor73	exam73_16	SR	Partially aligned	1	0	0	0	0	0	0	0	0	0	low
Instructor73	exam73_17	SR	No alignment	1	0	0	0	0	0	0	0	0	0	low
Instructor73	exam73_18	SR	No alignment	1	0	0	0	0	0	0	0	0	0	low
Instructor73	exam73_19	SR	No alignment	1	0	0	0	0	0	0	0	0	0	low
Instructor73	exam73_20	SR	No alignment	1	0	0	0	0	0	0	0	0	0	low
Instructor73	exam73_21	SR	No alignment	1	0	0	0	0	0	0	0	0	0	low
Instructor73	exam73_22	SR	No alignment	1	0	0	0	0	0	0	0	0	0	low
Instructor73	exam73_23	SR	No alignment	1	0	0	0	0	0	0	0	0	0	low
Instructor73	exam73_24	SR	No alignment	1	0	0	0	0	0	0	0	0	0	low
Instructor73	exam73_25	SR	No alignment	1	0	0	0	0	0	0	0	0	0	low
Instructor73	exam73_26	SR	No alignment	1	0	0	0	0	0	0	0	0	0	low
Instructor73	exam73_27	SR	No alignment	1	0	0	0	0	0	0	0	0	0	low
Instructor73	exam73_28	SR	No alignment	1	0	0	0	0	0	0	0	0	0	low
Instructor73	exam73_29	SR	No alignment	1	0	0	0	0	0	0	0	0	0	low
Instructor73	exam73_30	SR	No alignment	1	0	0	0	0	0	0	0	0	0	low
Instructor73	exam73_31	CR	No alignment	2	0	0	0	0	0	0	0	0	0	low
Instructor73	exam73_32	CR	No alignment	2	0	0	0	0	0	0	0	0	0	low
Instructor73	exam73_33	CR	No alignment	2	0	0	0	0	0	0	0	0	0	low
Instructor73	exam73_34	CR	No alignment	2	0	0	0	0	0	0	0	0	0	low
Instructor73	exam73_35	CR	No alignment	1	0	0	0	0	0	0	0	0	0	low
Instructor73	exam73_36	CR	No alignment	1	0	0	0	0	0	0	0	0	0	low
Instructor73	exam73_37	CR	No alignment	1	0	0	0	0	0	0	0	0	0	low
Instructor73	exam73_38	CR	No alignment	1	0	0	0	0	0	0	0	0	0	low
Instructor73	exam73_39	CR	No alignment	1	0	0	0	0	0	0	0	0	0	low
Instructor73	exam73_40	CR	No alignment	1	0	0	0	0	0	0	0	0	0	low
Instructor74	exam74_1	SR	No alignment	1	0	0	0	0	0	0	0	0	0	Zero times
Instructor74	exam74_2	SR	No alignment	1	0	0	0	0	0	0	0	0	0	Zero times
Instructor74	exam74_3	SR	No alignment	1	0	0	0	0	0	0	0	0	0	Zero times
Instructor74	exam74_4	SR	No alignment	1	0	0	0	0	0	0	0	0	0	Zero times
Instructor74	exam74_5	SR	No alignment	1	0	0	0	0	0	0	0	0	0	Zero times
Instructor74	exam74_6	SR	No alignment	1	0	0	0	0	0	0	0	0	0	Zero times
Instructor74	exam74_7	SR	No alignment	1	0	0	0	0	0	0	0	0	0	Zero times
Instructor74	exam74_8	SR	No alignment	1	0	0	0	0	0	0	0	0	0	Zero times
Instructor74	exam74_9	SR	No alignment	1	0	0	0	0	0	0	0	0	0	Zero times
Instructor74	exam74_10	SR	No alignment	1	0	0	0	0	0	0	0	0	0	Zero times
Instructor74	exam74_11	SR	No alignment	1	0	0	0	0	0	0	0	0	0	Zero times
Instructor74	exam74_12	SR	No alignment	1	0	0	0	0	0	0	0	0	0	Zero times
Instructor74	exam74_13	SR	No alignment	1	0	0	0	0	0	0	0	0	0	Zero times
Instructor74	exam74_14	SR	No alignment	1	0	0	0	0	0	0	0	0	0	Zero times
Instructor74	exam74_15	SR	No alignment	1	0	0	0	0	0	0	0	0	0	Zero times
Instructor74	exam74_16	SR	No alignment	1	0	0	0	0	0	0	0	0	0	Zero times
Instructor74	exam74_17	SR	No alignment	1	0	0	0	0	0	0	0	0	0	Zero times
Instructor74	exam74_18	SR	No alignment	1	0	0	0	0	0	0	0	0	0	Zero times
Instructor74	exam74_19	SR	No alignment	1	0	0	0	0	0	0	0	0	0	Zero times
Instructor74	exam74_20	SR	No alignment	1	0	0	0	0	0	0	0	0	0	Zero times
Instructor74	exam74_21	SR	No alignment	1	0	0	0	0	0	0	0	0	0	Zero times
Instructor74	exam74_22	SR	No alignment	1	0	0	0	0	0	0	0	0	0	Zero times
Instructor74	exam74_23	SR	No alignment	1	0	0	0	0	0	0	0	0	0	Zero times
Instructor74	exam74_24	SR	No alignment	1	0	0	0	0	0	0	0	0	0	Zero times
Instructor74	exam74_25	SR	No alignment	1	0	0	0	0	0	0	0	0	0	Zero times
Instructor74	exam74_26	SR	No alignment	1	0	0	0	0	0	0	0	0	0	Zero times
Instructor74	exam74_27	SR	No alignment	1	0	0	0	0	0	0	0	0	0	Zero times
Instructor74	exam74_28	SR	No alignment	1	0	0	0	0	0	0	0	0	0	Zero times
Instructor74	exam74_29	SR	No alignment	1	0	0	0	0	0	0	0	0	0	Zero times
Instructor74	exam74_30	SR	No alignment	1	0	0	0	0	0	0	0	0	0	Zero times
Instructor74	exam74_31	SR	No alignment	1	0	0	0	0	0	0	0	0	0	Zero times
Instructor74	exam74_32	SR	No alignment	1	0	0	0	0	0	0	0	0	0	Zero times
Instructor74	exam74_33	SR	No alignment	1	0	0	0	0	0	0	0	0	0	Zero times
Instructor74	exam74_34	SR	No alignment	1	0	0	0	0	0	0	0	0	0	Zero times
Instructor74	exam74_35	SR	No alignment	1	0	0	0	0	0	0	0	0	0	Zero times
Instructor74	exam74_36	SR	No alignment	1	0	0	0	0	0	0	0	0	0	Zero times
Instructor74	exam74_37	SR	No alignment	1	0	0	0	0	0	0	0	0	0	Zero times
Instructor74	exam74_38	SR	No alignment	1	0	0	0	0	0	0	0	0	0	Zero times
Instructor74	exam74_39	SR	No alignment	1	0	0	0	0	0	0	0	0	0	Zero times
Instructor74	exam74_40	SR	No alignment	1	0	0	0	0	0	0	0	0	0	Zero times
Instructor74	exam74_41	SR	No alignment	1	0	0	0	0	0	0	0	0	0	Zero times
Instructor74	exam74_42	SR	No alignment	1	0	0	0	0	0	0	0	0	0	Zero times
Instructor74	exam74_43	SR	No alignment	1	0	0	0	0	0	0	0	0	0	Zero times
Instructor74	exam74_44	SR	No alignment	1	0	0	0	0	0	0	0	0	0	Zero times
Instructor74	exam74_45	SR	No alignment	1	0	0	0	0	0	0	0	0	0	Zero times
Instructor74	exam74_46	SR	No alignment	1	0	0	0	0	0	0	0	0	0	Zero times
Instructor74	exam74_47	SR	No alignment	1	0	0	0	0	0	0	0	0	0	Zero times
Instructor74	exam74_48	SR	Partially aligned	3	0	0	0	1	0	0	1	0	0	Zero times
Instructor74	exam74_49	SR	No alignment	1	0	0	0	0	0	0	0	0	0	Zero times
Instructor74	exam74_50	SR	No alignment	1	0	0	0	0	0	0	0	0	0	Zero times
Instructor75	exam75_1	SR	Partially aligned	1	0	0	0	0	0	0	0	0	0	low
Instructor75	exam75_2	SR	No alignment	1	0	0	0	0	0	0	0	0	0	low
Instructor75	exam75_3	SR	No alignment	1	0	0	0	0	0	0	0	0	0	low
Instructor75	exam75_4	SR	No alignment	1	0	0	0	0	0	0	0	0	0	low
Instructor75	exam75_5	SR	Partially aligned	1	0	0	0	0	0	0	0	0	0	low
Instructor75	exam75_6	SR	No alignment	1	0	0	0	0	0	0	0	0	0	low
Instructor75	exam75_7	SR	No alignment	3	0	0	0	0	0	0	0	0	0	low
Instructor75	exam75_8	SR	No alignment	2	0	0	0	0	0	0	0	0	0	low
Instructor75	exam75_9	SR	No alignment	3	0	0	0	0	0	0	0	0	0	low
Instructor75	exam75_10	SR	No alignment	1	0	0	0	0	0	0	0	0	0	low
Instructor75	exam75_11	SR	No alignment	1	0	0	0	0	0	0	0	0	0	low
Instructor75	exam75_12	SR	No alignment	2	0	0	0	0	0	0	0	0	0	low
Instructor75	exam75_13	SR	No alignment	1	0	0	0	0	0	0	0	0	0	low
Instructor75	exam75_14	SR	No alignment	1	0	0	0	0	0	0	0	0	0	low
Instructor75	exam75_15	SR	No alignment	2	0	0	0	0	0	0	0	0	0	low
Instructor75	exam75_16	SR	No alignment	2	0	0	0	0	0	0	0	0	0	low
Instructor75	exam75_17	SR	Mostly aligned	2	0	0	0	0	0	0	0	0	0	low
Instructor75	exam75_18	SR	No alignment	1	0	0	0	0	0	0	0	0	0	low
Instructor75	exam75_19	SR	No alignment	2	0	0	0	0	0	0	0	0	0	low
Instructor75	exam75_20	SR	No alignment	1	0	0	0	0	0	0	0	0	0	low
Instructor75	exam75_21	SR	No alignment	1	0	0	0	0	0	0	0	0	0	low
Instructor75	exam75_22	SR	No alignment	3	0	0	0	0	0	0	0	0	0	low
Instructor75	exam75_23	SR	No alignment	1	0	0	0	0	0	0	0	0	0	low
Instructor75	exam75_24	SR	Partially aligned	1	0	0	0	0	0	0	0	0	0	low
Instructor75	exam75_25	SR	No alignment	1	0	0	0	0	0	0	0	0	0	low
Instructor75	exam75_26	SR	No alignment	2	0	0	0	0	0	0	0	0	0	low
Instructor75	exam75_27	SR	No alignment	2	0	0	0	0	0	0	0	0	0	low
Instructor75	exam75_28	SR	No alignment	2	0	0	0	0	0	0	0	0	0	low
Instructor75	exam75_29	SR	No alignment	1	0	0	0	0	0	0	0	0	0	low
Instructor75	exam75_30	SR	No alignment	1	0	0	0	0	0	0	0	0	0	low
Instructor75	exam75_31	SR	No alignment	1	0	0	0	0	0	0	0	0	0	low
Instructor75	exam75_32	SR	No alignment	1	0	0	0	0	0	0	0	0	0	low
Instructor75	exam75_33	SR	No alignment	1	0	0	0	0	0	0	0	0	0	low
Instructor75	exam75_34	SR	No alignment	1	0	0	0	0	0	0	0	0	0	low
Instructor75	exam75_35	SR	No alignment	1	0	0	0	0	0	0	0	0	0	low
Instructor75	exam75_36	SR	No alignment	1	0	0	0	0	0	0	0	0	0	low
Instructor75	exam75_37	SR	No alignment	2	0	0	0	0	0	0	0	0	0	low
Instructor75	exam75_38	SR	No alignment	3	0	0	0	0	0	0	0	0	0	low
Instructor75	exam75_39	SR	No alignment	2	0	0	0	0	0	0	0	0	0	low
Instructor75	exam75_40	SR	No alignment	2	0	0	0	0	0	0	0	0	0	low
Instructor75	exam75_41	SR	No alignment	1	0	0	0	0	0	0	0	0	0	low
Instructor75	exam75_42	SR	Mostly aligned	3	0	0	0	0	0	0	0	0	0	low
Instructor75	exam75_43	SR	No alignment	1	0	0	0	0	0	0	0	0	0	low
Instructor75	exam75_44	SR	No alignment	1	0	0	0	0	0	0	0	0	0	low
Instructor75	exam75_45	SR	No alignment	1	0	0	0	0	0	0	0	0	0	low
Instructor75	exam75_46	SR	Mostly aligned	2	0	0	0	0	0	0	0	0	0	low
Instructor75	exam75_47	SR	No alignment	2	0	0	0	0	0	0	0	0	0	low
Instructor75	exam75_48	SR	No alignment	1	0	0	0	0	0	0	0	0	0	low
Instructor75	exam75_49	SR	No alignment	1	0	0	0	0	0	0	0	0	0	low
Instructor75	exam75_50	SR	No alignment	1	0	0	0	0	0	0	0	0	0	low
Instructor77	exam77_1	CR	No alignment	1	0	0	0	0	0	0	0	0	0	Zero times
Instructor77	exam77_2	CR	No alignment	1	0	0	0	0	0	0	0	0	0	Zero times
Instructor77	exam77_3	CR	No alignment	1	0	0	0	0	0	0	0	0	0	Zero times
Instructor77	exam77_4	CR	No alignment	1	0	0	0	0	0	0	0	0	0	Zero times
Instructor77	exam77_5	CR	No alignment	2	0	0	0	0	0	0	0	0	0	Zero times
Instructor77	exam77_6	CR	No alignment	1	0	0	0	0	0	0	0	0	0	Zero times
Instructor77	exam77_7	CR	No alignment	1	0	0	0	0	0	0	0	0	0	Zero times
Instructor77	exam77_8	CR	No alignment	1	0	0	0	0	0	0	0	0	0	Zero times
Instructor77	exam77_9	CR	No alignment	1	0	0	0	0	0	0	0	0	0	Zero times
Instructor77	exam77_10	SR	No alignment	1	0	0	0	0	0	0	0	0	0	Zero times
Instructor77	exam77_11	SR	No alignment	1	0	0	0	0	0	0	0	0	0	Zero times
Instructor77	exam77_12	SR	No alignment	1	0	0	0	0	0	0	0	0	0	Zero times
Instructor77	exam77_13	SR	No alignment	1	0	0	0	0	0	0	0	0	0	Zero times
Instructor77	exam77_14	SR	No alignment	1	0	0	0	0	0	0	0	0	0	Zero times
Instructor77	exam77_15	SR	No alignment	1	0	0	0	0	0	0	0	0	0	Zero times
Instructor77	exam77_16	SR	No alignment	1	0	0	0	0	0	0	0	0	0	Zero times
Instructor77	exam77_17	SR	No alignment	1	0	0	0	0	0	0	0	0	0	Zero times
Instructor77	exam77_18	SR	No alignment	1	0	0	0	0	0	0	0	0	0	Zero times
Instructor77	exam77_19	SR	No alignment	1	0	0	0	0	0	0	0	0	0	Zero times
Instructor77	exam77_20	CR	No alignment	1	0	0	0	0	0	0	0	0	0	Zero times
Instructor77	exam77_21	CR	Partially aligned	1	0	0	0	0	0	0	0	0	0	Zero times
Instructor77	exam77_22	CR	No alignment	2	0	0	0	0	0	0	0	0	0	Zero times
Instructor77	exam77_23	CR	No alignment	2	0	0	0	0	0	0	0	0	0	Zero times
Instructor77	exam77_24	CR	No alignment	1	0	0	0	0	0	0	0	0	0	Zero times
Instructor77	exam77_25	CR	No alignment	4	0	0	0	0	0	0	0	0	0	Zero times
Instructor77	exam77_26	CR	No alignment	1	0	0	0	0	0	0	0	0	0	Zero times
Instructor77	exam77_27	CR	No alignment	4	0	0	0	0	0	0	0	0	0	Zero times
Instructor82	exam82_1	SR	No alignment	2	0	0	0	0	0	0	0	0	0	low
Instructor82	exam82_2	SR	No alignment	1	0	0	0	0	0	0	0	0	0	low
Instructor82	exam82_3	SR	No alignment	2	0	0	0	0	0	0	0	0	0	low
Instructor82	exam82_4	SR	No alignment	2	0	0	0	0	0	0	0	0	0	low
Instructor82	exam82_5	SR	No alignment	1	0	0	0	0	0	0	0	0	0	low
Instructor82	exam82_6	SR	No alignment	2	0	0	0	0	0	0	0	0	0	low
Instructor82	exam82_7	SR	No alignment	1	0	0	0	0	0	0	0	0	0	low
Instructor82	exam82_8	SR	No alignment	1	0	0	0	0	0	0	0	0	0	low
Instructor82	exam82_9	SR	No alignment	2	0	0	0	0	0	0	0	0	0	low
Instructor82	exam82_10	SR	No alignment	1	0	0	0	0	0	0	0	0	0	low
Instructor82	exam82_11	SR	No alignment	1	0	0	0	0	0	0	0	0	0	low
Instructor82	exam82_12	SR	No alignment	1	0	0	0	0	0	0	0	0	0	low
Instructor82	exam82_13	SR	No alignment	1	0	0	0	0	0	0	0	0	0	low
Instructor82	exam82_14	SR	No alignment	1	0	0	0	0	0	0	0	0	0	low
Instructor82	exam82_15	SR	No alignment	1	0	0	0	0	0	0	0	0	0	low
Instructor82	exam82_16	SR	No alignment	1	0	0	0	0	0	0	0	0	0	low
Instructor82	exam82_17	SR	No alignment	1	0	0	0	0	0	0	0	0	0	low
Instructor82	exam82_18	SR	No alignment	1	0	0	0	0	0	0	0	0	0	low
Instructor82	exam82_19	SR	No alignment	1	0	0	0	0	0	0	0	0	0	low
Instructor82	exam82_20	SR	No alignment	1	0	0	0	0	0	0	0	0	0	low
Instructor82	exam82_21	SR	No alignment	1	0	0	0	0	0	0	0	0	0	low
Instructor82	exam82_22	SR	No alignment	1	0	0	0	0	0	0	0	0	0	low
Instructor82	exam82_23	SR	No alignment	1	0	0	0	0	0	0	0	0	0	low
Instructor82	exam82_24	SR	No alignment	1	0	0	0	0	0	0	0	0	0	low
Instructor82	exam82_25	SR	No alignment	1	0	0	0	0	0	0	0	0	0	low
Instructor82	exam82_26	SR	No alignment	1	0	0	0	0	0	0	0	0	0	low
Instructor82	exam82_27	SR	No alignment	1	0	0	0	0	0	0	0	0	0	low
Instructor82	exam82_28	SR	No alignment	1	0	0	0	0	0	0	0	0	0	low
Instructor82	exam82_29	SR	No alignment	1	0	0	0	0	0	0	0	0	0	low
Instructor82	exam82_30	SR	No alignment	1	0	0	0	0	0	0	0	0	0	low
Instructor82	exam82_31	SR	No alignment	2	0	0	0	0	0	0	0	0	0	low
Instructor82	exam82_32	SR	No alignment	1	0	0	0	0	0	0	0	0	0	low
Instructor82	exam82_33	SR	No alignment	1	0	0	0	0	0	0	0	0	0	low
Instructor82	exam82_34	SR	No alignment	1	0	0	0	0	0	0	0	0	0	low
Instructor82	exam82_35	SR	No alignment	2	0	0	0	0	0	0	0	0	0	low
Instructor82	exam82_36	SR	No alignment	2	0	0	0	0	0	0	0	0	0	low
Instructor82	exam82_37	SR	No alignment	1	0	0	0	0	0	0	0	0	0	low
Instructor82	exam82_38	SR	No alignment	1	0	0	0	0	0	0	0	0	0	low
Instructor82	exam82_39	SR	No alignment	1	0	0	0	0	0	0	0	0	0	low
Instructor82	exam82_40	SR	No alignment	1	0	0	0	0	0	0	0	0	0	low
Instructor82	exam82_41	SR	No alignment	1	0	0	0	0	0	0	0	0	0	low
Instructor82	exam82_42	SR	No alignment	1	0	0	0	0	0	0	0	0	0	low
Instructor82	exam82_43	SR	No alignment	1	0	0	0	0	0	0	0	0	0	low
Instructor82	exam82_44	SR	No alignment	1	0	0	0	0	0	0	0	0	0	low
Instructor82	exam82_45	SR	No alignment	1	0	0	0	0	0	0	0	0	0	low
Instructor82	exam82_46	SR	No alignment	1	0	0	0	0	0	0	0	0	0	low
Instructor82	exam82_47	SR	No alignment	1	0	0	0	0	0	0	0	0	0	low
Instructor82	exam82_48	SR	No alignment	1	0	0	0	0	0	0	0	0	0	low
Instructor82	exam82_49	SR	No alignment	1	0	0	0	0	0	0	0	0	0	low
Instructor82	exam82_50	SR	No alignment	1	0	0	0	0	0	0	0	0	0	low
Instructor85	exam85_1	CR	Mostly aligned	2	1	0	0	0	0	0	0	0	0	high
Instructor85	exam85_2	CR	No alignment	3	0	0	0	0	0	0	0	0	0	high
Instructor85	exam85_3	CR	No alignment	2	0	0	0	0	0	0	0	0	0	high
Instructor85	exam85_4	CR	No alignment	3	0	0	0	0	0	0	0	0	0	high
Instructor85	exam85_5	CR	Partially aligned	1	0	0	0	0	0	0	0	0	0	high
Instructor85	exam85_6	CR	Partially aligned	1	0	0	0	0	0	0	0	0	0	high
Instructor85	exam85_7	CR	No alignment	1	0	0	0	0	0	0	0	0	0	high
Instructor85	exam85_8	CR	No alignment	1	0	0	0	0	0	0	0	0	0	high
Instructor85	exam85_9	CR	No alignment	2	0	0	0	0	0	0	0	0	0	high
Instructor85	exam85_10	CR	No alignment	1	0	0	0	0	0	0	0	0	0	high
Instructor85	exam85_11	CR	No alignment	1	0	0	0	0	0	0	0	0	0	high
Instructor85	exam85_12	SR	Partially aligned	1	0	0	0	0	0	0	0	0	0	high
Instructor85	exam85_13	CR	No alignment	1	0	0	0	0	0	0	0	0	0	high
Instructor85	exam85_14	CR	No alignment	1	0	0	0	0	0	0	0	0	0	high
Instructor85	exam85_15	CR	Partially aligned	1	0	0	0	0	0	0	1	0	1	high
Instructor85	exam85_16	CR	Partially aligned	2	0	0	0	1	0	0	0	0	0	high
Instructor85	exam85_17	CR	Partially aligned	2	0	0	0	1	0	0	0	0	0	high
Instructor85	exam85_18	CR	Partially aligned	2	0	0	0	1	0	0	0	0	0	high
Instructor85	exam85_19	CR	Partially aligned	2	0	0	0	1	0	0	0	0	0	high
Instructor85	exam85_20	CR	Partially aligned	2	0	0	0	1	0	0	0	0	0	high
Instructor85	exam85_21	CR	No alignment	2	0	0	0	0	0	0	0	0	0	high
Instructor85	exam85_22	CR	No alignment	2	0	0	0	0	0	0	0	0	0	high
Instructor85	exam85_23	CR	No alignment	2	0	0	0	0	0	0	0	0	0	high
Instructor85	exam85_24	CR	No alignment	2	0	0	0	0	0	0	0	0	0	high
Instructor85	exam85_25	CR	Mostly aligned	3	0	0	0	0	0	0	0	0	0	high
Instructor85	exam85_26	CR	Mostly aligned	3	0	0	0	0	0	0	0	0	0	high
Instructor85	exam85_27	CR	Mostly aligned	3	0	0	0	0	0	0	0	0	0	high
Instructor85	exam85_28	CR	Mostly aligned	3	0	0	0	0	0	0	0	0	0	high
Instructor85	exam85_29	CR	Mostly aligned	3	0	0	0	0	0	0	0	0	0	high
Instructor85	exam85_30	CR	Mostly aligned	3	0	0	0	0	0	0	0	0	0	high
Instructor85	exam85_31	CR	No alignment	4	0	0	0	0	0	0	0	0	0	high
Instructor85	exam85_32	CR	No alignment	3	0	0	0	0	0	0	0	0	0	high
Instructor85	exam85_33	CR	No alignment	4	0	0	0	0	0	0	0	0	0	high
Instructor85	exam85_34	CR	No alignment	2	0	0	0	0	0	0	0	0	0	high
Instructor85	exam85_35	CR	Fully aligned	4	0	0	0	1	0	0	0	0	0	high
Instructor85	exam85_36	SR	No alignment	1	0	0	0	0	0	0	0	0	0	high
Instructor85	exam85_37	SR	No alignment	1	0	0	0	0	0	0	0	0	0	high
Instructor85	exam85_38	SR	No alignment	1	0	0	0	0	0	0	0	0	0	high
Instructor85	exam85_39	SR	No alignment	1	0	0	0	0	0	0	0	0	0	high
Instructor85	exam85_40	SR	No alignment	1	0	0	0	0	0	0	0	0	0	high
Instructor85	exam85_41	SR	No alignment	1	0	0	0	0	0	0	0	0	0	high
Instructor85	exam85_42	SR	No alignment	1	0	0	0	0	0	0	0	0	0	high
Instructor85	exam85_43	SR	No alignment	1	0	0	0	0	0	0	0	0	0	high
Instructor85	exam85_44	SR	No alignment	1	0	0	0	0	0	0	0	0	0	high
Instructor85	exam85_45	SR	No alignment	1	0	0	0	0	0	0	0	0	0	high
Instructor85	exam85_46	SR	No alignment	1	0	0	0	0	0	0	0	0	0	high
Instructor85	exam85_47	SR	No alignment	1	0	0	0	0	0	0	0	0	0	high
Instructor85	exam85_48	SR	No alignment	1	0	0	0	0	0	0	0	0	0	high
Instructor85	exam85_49	SR	No alignment	1	0	0	0	0	0	0	0	0	0	high
Instructor85	exam85_50	SR	No alignment	1	0	0	0	0	0	0	0	0	0	high
Instructor85	exam85_51	SR	No alignment	1	0	0	0	0	0	0	0	0	0	high
Instructor85	exam85_52	SR	No alignment	1	0	0	0	0	0	0	0	0	0	high
Instructor85	exam85_53	SR	No alignment	1	0	0	0	0	0	0	0	0	0	high
Instructor85	exam85_54	SR	No alignment	1	0	0	0	0	0	0	0	0	0	high
Instructor85	exam85_55	SR	No alignment	1	0	0	0	0	0	0	0	0	0	high
Instructor85	exam85_56	SR	No alignment	1	0	0	0	0	0	0	0	0	0	high
Instructor85	exam85_57	SR	No alignment	1	0	0	0	0	0	0	0	0	0	high
Instructor85	exam85_58	SR	No alignment	1	0	0	0	0	0	0	0	0	0	high
Instructor85	exam85_59	SR	No alignment	1	0	0	0	0	0	0	0	0	0	high
Instructor85	exam85_60	SR	No alignment	1	0	0	0	0	0	0	0	0	0	high
Instructor85	exam85_61	SR	No alignment	1	0	0	0	0	0	0	0	0	0	high
Instructor85	exam85_62	CR	No alignment	1	0	0	0	0	0	0	0	0	0	high
Instructor85	exam85_63	CR	No alignment	1	0	0	0	0	0	0	0	0	0	high
Instructor85	exam85_64	CR	No alignment	2	0	0	0	0	0	0	0	0	0	high
Instructor85	exam85_65	CR	No alignment	2	0	0	0	0	0	0	0	0	0	high
Instructor85	exam85_66	CR	No alignment	1	0	0	0	0	0	0	0	0	0	high
Instructor85	exam85_67	CR	No alignment	1	0	0	0	0	0	0	0	0	0	high
Instructor87	exam87_1	SR	No alignment	2	0	0	0	0	0	0	0	0	0	low
Instructor87	exam87_2	SR	No alignment	2	0	0	0	0	0	0	0	0	0	low
Instructor87	exam87_3	SR	No alignment	2	0	0	0	0	0	0	0	0	0	low
Instructor87	exam87_4	CR	No alignment	4	0	0	0	0	0	0	0	0	0	low
Instructor87	exam87_5	SR	No alignment	1	0	0	0	0	0	0	0	0	0	low
Instructor87	exam87_6	CR	No alignment	2	0	0	0	0	0	0	0	0	0	low
Instructor87	exam87_7	SR	No alignment	1	0	0	0	0	0	0	0	0	0	low
Instructor87	exam87_8	SR	No alignment	2	0	0	0	0	0	0	0	0	0	low
Instructor87	exam87_9	SR	Partially aligned	2	1	0	0	0	0	0	0	0	0	low
Instructor87	exam87_10	CR	No alignment	1	0	0	0	0	0	0	0	0	0	low
Instructor87	exam87_11	SR	Mostly aligned	3	0	0	0	0	0	0	0	0	0	low
Instructor87	exam87_12	CR	No alignment	1	0	0	0	0	0	0	0	0	0	low
Instructor87	exam87_13	CR	No alignment	1	0	0	0	0	0	0	0	0	0	low
Instructor87	exam87_14	CR	No alignment	4	0	0	0	0	0	0	0	0	0	low
Instructor87	exam87_15	CR	No alignment	4	0	0	0	0	0	0	0	0	0	low
Instructor87	exam87_16	SR	No alignment	1	0	0	0	0	0	0	0	0	0	low
Instructor87	exam87_17	SR	No alignment	1	0	0	0	0	0	0	0	0	0	low
Instructor87	exam87_18	CR	No alignment	2	0	0	0	0	0	0	0	0	0	low
Instructor87	exam87_19	SR	No alignment	1	0	0	0	0	0	0	0	0	0	low
Instructor87	exam87_20	SR	No alignment	1	0	0	0	0	0	0	0	0	0	low
Instructor87	exam87_21	CR	No alignment	2	0	0	0	0	0	0	0	0	0	low
Instructor87	exam87_22	CR	No alignment	1	0	0	0	0	0	0	0	0	0	low
Instructor87	exam87_23	CR	No alignment	2	0	0	0	0	0	0	0	0	0	low
Instructor87	exam87_24	CR	No alignment	2	0	0	0	0	0	0	0	0	0	low
Instructor87	exam87_25	CR	No alignment	2	0	0	0	0	0	0	0	0	0	low
Instructor87	exam87_26	CR	No alignment	1	0	0	0	0	0	0	0	0	0	low
Instructor87	exam87_27	CR	No alignment	1	0	0	0	0	0	0	0	0	0	low
Instructor88	exam88_1	CR	Mostly aligned	2	0	0	0	0	0	1	0	0	0	low
Instructor88	exam88_2	SR	Partially aligned	2	0	0	0	0	0	0	0	0	0	low
Instructor88	exam88_3	SR	No alignment	1	0	0	0	0	0	0	0	0	0	low
Instructor88	exam88_4	SR	No alignment	1	0	0	0	0	0	0	0	0	0	low
Instructor88	exam88_5	SR	No alignment	2	0	0	0	0	0	0	0	0	0	low
Instructor88	exam88_6	SR	No alignment	2	0	0	0	0	0	0	0	0	0	low
Instructor88	exam88_7	SR	No alignment	1	0	0	0	0	0	0	0	0	0	low
Instructor88	exam88_8	SR	No alignment	1	0	0	0	0	0	0	0	0	0	low
Instructor88	exam88_9	SR	No alignment	1	0	0	0	0	0	0	0	0	0	low
Instructor88	exam88_10	SR	No alignment	1	0	0	0	0	0	0	0	0	0	low
Instructor88	exam88_11	SR	No alignment	1	0	0	0	0	0	0	0	0	0	low
Instructor88	exam88_12	SR	No alignment	2	0	0	0	0	0	0	0	0	0	low
Instructor88	exam88_13	SR	No alignment	1	0	0	0	0	0	0	0	0	0	low
Instructor88	exam88_14	SR	No alignment	2	0	0	0	0	0	0	0	0	0	low
Instructor88	exam88_15	SR	No alignment	2	0	0	0	0	0	0	0	0	0	low
Instructor88	exam88_16	SR	No alignment	1	0	0	0	0	0	0	0	0	0	low
Instructor88	exam88_17	SR	No alignment	2	0	0	0	0	0	0	0	0	0	low
Instructor88	exam88_18	SR	No alignment	1	0	0	0	0	0	0	0	0	0	low
Instructor88	exam88_19	SR	No alignment	2	0	0	0	0	0	0	0	0	0	low
Instructor88	exam88_20	SR	No alignment	1	0	0	0	0	0	0	0	0	0	low
Instructor88	exam88_21	SR	No alignment	1	0	0	0	0	0	0	0	0	0	low
Instructor88	exam88_22	SR	No alignment	2	0	0	0	0	0	0	0	0	0	low
Instructor88	exam88_23	SR	No alignment	2	0	0	0	0	0	0	0	0	0	low
Instructor89	exam89_1	SR	Partially aligned	1	0	0	0	0	0	0	0	0	0	high
Instructor89	exam89_2	SR	No alignment	1	0	0	0	0	0	0	0	0	0	high
Instructor89	exam89_3	SR	No alignment	1	0	0	0	0	0	0	0	0	0	high
Instructor89	exam89_4	SR	No alignment	1	0	0	0	0	0	0	0	0	0	high
Instructor89	exam89_5	SR	No alignment	1	0	0	0	0	0	0	0	0	0	high
Instructor89	exam89_6	SR	No alignment	1	0	0	0	0	0	0	0	0	0	high
Instructor89	exam89_7	SR	No alignment	1	0	0	0	0	0	0	0	0	0	high
Instructor89	exam89_8	SR	No alignment	1	0	0	0	0	0	0	0	0	0	high
Instructor89	exam89_9	SR	No alignment	1	0	0	0	0	0	0	0	0	0	high
Instructor89	exam89_10	SR	No alignment	1	0	0	0	0	0	0	0	0	0	high
Instructor89	exam89_11	SR	No alignment	1	0	0	0	0	0	0	0	0	0	high
Instructor89	exam89_12	SR	No alignment	1	0	0	0	0	0	0	0	0	0	high
Instructor89	exam89_13	SR	No alignment	1	0	0	0	0	0	0	0	0	0	high
Instructor89	exam89_14	SR	Partially aligned	1	0	0	0	0	0	0	0	0	0	high
Instructor89	exam89_15	SR	No alignment	1	0	0	0	0	0	0	0	0	0	high
Instructor89	exam89_16	SR	No alignment	1	0	0	0	0	0	0	0	0	0	high
Instructor89	exam89_17	SR	No alignment	1	0	0	0	0	0	0	0	0	0	high
Instructor89	exam89_18	SR	No alignment	1	0	0	0	0	0	0	0	0	0	high
Instructor89	exam89_19	SR	No alignment	1	0	0	0	0	0	0	0	0	0	high
Instructor89	exam89_20	SR	No alignment	1	0	0	0	0	0	0	0	0	0	high
Instructor89	exam89_21	SR	No alignment	1	0	0	0	0	0	0	0	0	0	high
Instructor89	exam89_22	SR	No alignment	1	0	0	0	0	0	0	0	0	0	high
Instructor89	exam89_23	SR	No alignment	1	0	0	0	0	0	0	0	0	0	high
Instructor89	exam89_24	SR	No alignment	1	0	0	0	0	0	0	0	0	0	high
Instructor89	exam89_25	SR	No alignment	1	0	0	0	0	0	0	0	0	0	high
Instructor89	exam89_26	SR	No alignment	1	0	0	0	0	0	0	0	0	0	high
Instructor89	exam89_27	SR	No alignment	2	0	0	0	0	0	0	0	0	0	high
Instructor89	exam89_28	SR	No alignment	1	0	0	0	0	0	0	0	0	0	high
Instructor89	exam89_29	SR	No alignment	1	0	0	0	0	0	0	0	0	0	high
Instructor89	exam89_30	SR	No alignment	1	0	0	0	0	0	0	0	0	0	high
Instructor90	exam90_1	SR	No alignment	1	0	0	0	0	0	0	0	0	0	low
Instructor90	exam90_2	SR	No alignment	1	0	0	0	0	0	0	0	0	0	low
Instructor90	exam90_3	SR	No alignment	1	0	0	0	0	0	0	0	0	0	low
Instructor90	exam90_4	SR	No alignment	1	0	0	0	0	0	0	0	0	0	low
Instructor90	exam90_5	SR	No alignment	1	0	0	0	0	0	0	0	0	0	low
Instructor90	exam90_6	SR	No alignment	1	0	0	0	0	0	0	0	0	0	low
Instructor90	exam90_7	SR	No alignment	1	0	0	0	0	0	0	0	0	0	low
Instructor90	exam90_8	SR	No alignment	1	0	0	0	0	0	0	0	0	0	low
Instructor90	exam90_9	SR	No alignment	1	0	0	0	0	0	0	0	0	0	low
Instructor90	exam90_10	SR	No alignment	1	0	0	0	0	0	0	0	0	0	low
Instructor90	exam90_11	SR	No alignment	1	0	0	0	0	0	0	0	0	0	low
Instructor90	exam90_12	SR	No alignment	1	0	0	0	0	0	0	0	0	0	low
Instructor90	exam90_13	SR	No alignment	1	0	0	0	0	0	0	0	0	0	low
Instructor90	exam90_14	SR	No alignment	1	0	0	0	0	0	0	0	0	0	low
Instructor90	exam90_15	SR	No alignment	1	0	0	0	0	0	0	0	0	0	low
Instructor90	exam90_16	SR	No alignment	1	0	0	0	0	0	0	0	0	0	low
Instructor90	exam90_17	SR	Partially aligned	2	0	0	0	0	0	0	0	0	0	low
Instructor90	exam90_18	SR	No alignment	1	0	0	0	0	0	0	0	0	0	low
Instructor90	exam90_19	SR	No alignment	1	0	0	0	0	0	0	0	0	0	low
Instructor90	exam90_20	SR	No alignment	1	0	0	0	0	0	0	0	0	0	low
Instructor90	exam90_21	SR	No alignment	3	0	0	0	0	0	0	0	0	0	low
Instructor90	exam90_22	SR	No alignment	1	0	0	0	0	0	0	0	0	0	low
Instructor90	exam90_23	SR	No alignment	1	0	0	0	0	0	0	0	0	0	low
Instructor90	exam90_24	SR	Mostly aligned	4	0	0	0	0	0	0	0	0	0	low
Instructor90	exam90_25	SR	Mostly aligned	4	0	0	0	0	0	0	0	0	0	low
Instructor90	exam90_26	SR	No alignment	2	0	0	0	0	0	0	0	0	0	low
Instructor90	exam90_27	SR	No alignment	1	0	0	0	0	0	0	0	0	0	low
Instructor90	exam90_28	SR	No alignment	1	0	0	0	0	0	0	0	0	0	low
Instructor90	exam90_29	SR	No alignment	1	0	0	0	0	0	0	0	0	0	low
Instructor90	exam90_30	SR	No alignment	1	0	0	0	0	0	0	0	0	0	low
Instructor90	exam90_31	SR	No alignment	1	0	0	0	0	0	0	0	0	0	low
Instructor90	exam90_32	SR	No alignment	1	0	0	0	0	0	0	0	0	0	low
Instructor90	exam90_33	SR	No alignment	1	0	0	0	0	0	0	0	0	0	low
Instructor90	exam90_34	SR	Partially aligned	2	0	0	0	1	0	0	0	0	0	low
Instructor90	exam90_35	SR	No alignment	2	0	0	0	0	0	0	0	0	0	low
Instructor90	exam90_36	SR	No alignment	3	0	0	0	0	0	0	0	0	0	low
Instructor90	exam90_37	SR	No alignment	1	0	0	0	0	0	0	0	0	0	low
Instructor90	exam90_38	SR	No alignment	3	0	0	0	0	0	0	0	0	0	low
Instructor90	exam90_39	SR	No alignment	1	0	0	0	0	0	0	0	0	0	low
Instructor90	exam90_40	SR	Partially aligned	1	0	0	0	0	1	0	0	0	0	low
Instructor90	exam90_41	SR	No alignment	1	0	0	0	0	0	0	0	0	0	low
Instructor90	exam90_42	SR	No alignment	1	0	0	0	0	0	0	0	0	0	low
Instructor90	exam90_43	SR	No alignment	1	0	0	0	0	0	0	0	0	0	low
Instructor90	exam90_44	SR	No alignment	3	0	0	0	0	0	0	0	0	0	low
Instructor90	exam90_45	SR	No alignment	1	0	0	0	0	0	0	0	0	0	low
Instructor90	exam90_46	SR	No alignment	1	0	0	0	0	0	0	0	0	0	low
Instructor90	exam90_47	SR	No alignment	1	0	0	0	0	0	0	0	0	0	low
Instructor90	exam90_48	SR	No alignment	1	0	0	0	0	0	0	0	0	0	low
Instructor90	exam90_49	SR	Partially aligned	1	0	0	0	0	0	1	0	0	1	low
Instructor90	exam90_50	SR	No alignment	1	0	0	0	0	0	0	0	0	0	low
Instructor90	exam90_51	SR	No alignment	1	0	0	0	0	0	0	0	0	0	low
Instructor90	exam90_52	SR	No alignment	1	0	0	0	0	0	0	0	0	0	low
Instructor90	exam90_53	SR	No alignment	1	0	0	0	0	0	0	0	0	0	low
Instructor90	exam90_54	SR	No alignment	1	0	0	0	0	0	0	0	0	0	low
Instructor90	exam90_55	SR	No alignment	2	0	0	0	0	0	0	0	0	0	low
Instructor90	exam90_56	SR	No alignment	2	0	0	0	0	0	0	0	0	0	low
Instructor90	exam90_57	SR	No alignment	1	0	0	0	0	0	0	0	0	0	low
Instructor90	exam90_58	SR	No alignment	1	0	0	0	0	0	0	0	0	0	low
Instructor90	exam90_59	SR	No alignment	1	0	0	0	0	0	0	0	0	0	low
Instructor90	exam90_60	SR	No alignment	1	0	0	0	0	0	0	0	0	0	low
Instructor90	exam90_61	SR	No alignment	1	0	0	0	0	0	0	0	0	0	low
Instructor90	exam90_62	SR	Partially aligned	1	0	0	0	0	1	1	0	0	0	low
Instructor90	exam90_63	SR	Mostly aligned	3	0	0	0	1	0	1	0	0	0	low
Instructor90	exam90_64	SR	No alignment	1	0	0	0	0	0	0	0	0	0	low
Instructor90	exam90_65	SR	No alignment	1	0	0	0	0	0	0	0	0	0	low
Instructor90	exam90_66	SR	No alignment	1	0	0	0	0	0	0	0	0	0	low
Instructor90	exam90_67	SR	No alignment	1	0	0	0	0	0	0	0	0	0	low
Instructor90	exam90_68	SR	No alignment	1	0	0	0	0	0	0	0	0	0	low
Instructor90	exam90_69	SR	No alignment	1	0	0	0	0	0	0	0	0	0	low
Instructor90	exam90_70	SR	No alignment	3	0	0	0	0	0	0	0	0	0	low
Instructor90	exam90_71	SR	No alignment	2	0	0	0	0	0	0	0	0	0	low
Instructor90	exam90_72	SR	No alignment	2	0	0	0	0	0	0	0	0	0	low
Instructor90	exam90_73	SR	No alignment	1	0	0	0	0	0	0	0	0	0	low
Instructor90	exam90_74	SR	No alignment	1	0	0	0	0	0	0	0	0	0	low
Instructor90	exam90_75	SR	No alignment	1	0	0	0	0	0	0	0	0	0	low
Instructor90	exam90_76	SR	No alignment	1	0	0	0	0	0	0	0	0	0	low
Instructor90	exam90_77	SR	Partially aligned	1	0	0	0	0	0	0	1	0	1	low
Instructor90	exam90_78	SR	No alignment	1	0	0	0	0	0	0	0	0	0	low
Instructor90	exam90_79	SR	No alignment	1	0	0	0	0	0	0	0	0	0	low
Instructor90	exam90_80	SR	No alignment	1	0	0	0	0	0	0	0	0	0	low
Instructor90	exam90_81	SR	Mostly aligned	4	0	0	0	0	0	0	0	0	0	low
Instructor90	exam90_82	SR	No alignment	1	0	0	0	0	0	0	0	0	0	low
Instructor90	exam90_83	SR	No alignment	1	0	0	0	0	0	0	0	0	0	low
Instructor90	exam90_84	SR	No alignment	1	0	0	0	0	0	0	0	0	0	low
Instructor90	exam90_85	SR	No alignment	1	0	0	0	0	0	0	0	0	0	low
Instructor90	exam90_86	SR	No alignment	1	0	0	0	0	0	0	0	0	0	low
Instructor90	exam90_87	SR	No alignment	1	0	0	0	0	0	0	0	0	0	low
Instructor90	exam90_88	SR	No alignment	1	0	0	0	0	0	0	0	0	0	low
Instructor90	exam90_89	SR	No alignment	1	0	0	0	0	0	0	0	0	0	low
Instructor90	exam90_90	SR	No alignment	1	0	0	0	0	0	0	0	0	0	low
Instructor91	exam91_1	SR	No alignment	1	0	0	0	0	0	0	0	0	0	Zero times
Instructor91	exam91_2	SR	No alignment	1	0	0	0	0	0	0	0	0	0	Zero times
Instructor91	exam91_3	SR	No alignment	1	0	0	0	0	0	0	0	0	0	Zero times
Instructor91	exam91_4	SR	No alignment	1	0	0	0	0	0	0	0	0	0	Zero times
Instructor91	exam91_5	SR	No alignment	1	0	0	0	0	0	0	0	0	0	Zero times
Instructor91	exam91_6	SR	No alignment	1	0	0	0	0	0	0	0	0	0	Zero times
Instructor91	exam91_7	SR	No alignment	2	0	0	0	0	0	0	0	0	0	Zero times
Instructor91	exam91_8	SR	No alignment	1	0	0	0	0	0	0	0	0	0	Zero times
[truncated: 688 more rows]
